# Supplementary material for: Poly[aqua­[μ-N′-(carboxymethyl)ethylene­diamine-­N,N,N′-triacetato]neodymium(III)]
Source: Acta Crystallogr Sect E Struct Rep Online. 2008 Aug 23;64(Pt 9):m1194. doi: 10.1107/S1600536808026445 (PMC2960570; doi:10.1107/S1600536808026445)
Supplement: Supplementary file 1 [file e-64-m1194-sup1.cif]

##############################################################################
###                                                                        ###
###        Electronic paper (Acta Crystallographica Section E)             ###
###                                                                        ###
##############################################################################
#                                                                            #
# This CIF contains the data in a paper accepted for publication in Acta     #
# Crystallographica Section E. It conforms to the requirements of Notes      #
# for Authors for Section E, and has been peer reviewed under the auspices   #
# of the IUCr Commission on Journals.                                        #
#                                                                            #
# Full details of the Crystallographic Information File format               #
# are given in the paper "The Crystallographic Information File (CIF):       #
# a New Standard Archive File for Crystallography" by S. R. Hall, F. H.      #
# Allen and I. D. Brown [Acta Cryst. (1991), A47, 655-685].                  #
#                                                                            #
# The current version of the core CIF dictionary is obtainable from          #
# ftp://ftp.iucr.org/pub/cif_core.dic. The current version number is 2.4.    #
#                                                                            #
# Software is freely available for graphical display of the structure(s) in  #
# this CIF.  For information consult the CIF home page http://www.iucr.org/  #
# cif/home.html                                                              #
#                                                                            #
# This file may be used for bona fide research purposes within the           #
# scientific community so long as proper attribution is given to the journal # 
# article from which it was obtained.                                        #
#                                                                            #
##############################################################################
                                             
data_I
_audit_creation_method     SHELXL-97
_chemical_name_systematic
;
Poly[aqua[\m-N'-(carboxymethyl)ethylenediamine-N,N,N'-triacetato]neodymium(III)]
;
_chemical_name_common     ?
_chemical_formula_moiety     'C10 H15 N2 Nd O9'
_chemical_formula_sum     'C10 H15 N2 Nd O9'
_chemical_formula_iupac     '[Nd (C10 H13 N2 O8) (H2 O)]'
_chemical_formula_weight     451.48
_chemical_melting_point     ?
_symmetry_cell_setting     orthorhombic
_symmetry_space_group_name_H-M     'P b c a'
_symmetry_space_group_name_Hall     '-P 2ac 2ab'
loop_
    _symmetry_equiv_pos_as_xyz
    'x, y, z'
    '-x+1/2, -y, z+1/2'
    '-x, y+1/2, -z+1/2'
    'x+1/2, -y+1/2, -z'
    '-x, -y, -z'
    'x-1/2, y, -z-1/2'
    'x, -y-1/2, z-1/2'
    '-x-1/2, y-1/2, z'
_cell_length_a     6.6420(3)
_cell_length_b     14.7273(6)
_cell_length_c     26.0161(10)
_cell_angle_alpha     90.00
_cell_angle_beta     90.00
_cell_angle_gamma     90.00
_cell_volume     2544.86(18)
_cell_formula_units_Z     8
_cell_measurement_reflns_used     7620
_cell_measurement_theta_min     2.77
_cell_measurement_theta_max     27.78
_cell_measurement_temperature     296(2)
_exptl_crystal_description     block
_exptl_crystal_colour     colourless
_exptl_crystal_size_max     0.22
_exptl_crystal_size_mid     0.20
_exptl_crystal_size_min     0.19
_exptl_crystal_density_diffrn     2.357
_exptl_crystal_density_meas     ?
_exptl_crystal_density_method     'not measured'
_exptl_crystal_F_000     1768
_exptl_absorpt_coefficient_mu     4.136
_exptl_absorpt_correction_type     multi-scan
_exptl_absorpt_process_details     '(SADABS; Sheldrick, 1996)'
_exptl_absorpt_correction_T_min     0.42
_exptl_absorpt_correction_T_max     0.46
_exptl_special_details
;
;
_diffrn_ambient_temperature     296(2)
_diffrn_radiation_type     MoK\a
_diffrn_radiation_wavelength     0.71073
_diffrn_radiation_source     'fine-focus sealed tube'
_diffrn_radiation_monochromator     graphite
_diffrn_measurement_device_type     'Bruker APEXII area-detector'
_diffrn_measurement_method     '\f and \w'
_diffrn_detector_area_resol_mean     ?
_diffrn_reflns_number     22432
_diffrn_reflns_av_R_equivalents     0.0342
_diffrn_reflns_av_sigmaI/netI     0.0203
_diffrn_reflns_theta_min     1.57
_diffrn_reflns_theta_max     27.83
_diffrn_reflns_theta_full     27.83
_diffrn_measured_fraction_theta_max     0.999
_diffrn_measured_fraction_theta_full     0.999
_diffrn_reflns_limit_h_min     -7
_diffrn_reflns_limit_h_max     8
_diffrn_reflns_limit_k_min     -19
_diffrn_reflns_limit_k_max     19
_diffrn_reflns_limit_l_min     -32
_diffrn_reflns_limit_l_max     34
_diffrn_standards_number     0
_diffrn_standards_interval_count     ?
_diffrn_standards_interval_time     ?
_diffrn_standards_decay_%     ?
_refine_special_details
;
Refinement of <i>F</i>^2^ against ALL reflections. The weighted <i>R</i>-factor
<i>wR</i> and goodness of fit <i>S</i> are based on <i>F</i>^2^, conventional
<i>R</i>-factors <i>R</i> are based on <i>F</i>, with <i>F</i> set to zero for
negative <i>F</i>^2^. The threshold expression of <i>F</i>^2^ >
\s(<i>F</i>^2^) is used only for calculating <i>R</i>-factors(gt) <i>etc</i>.
and is not relevant to the choice of reflections for refinement.
<i>R</i>-factors based on <i>F</i>^2^ are statistically about twice as large
as those based on <i>F</i>, and <i>R</i>- factors based on ALL data will be
even larger.
;
_reflns_number_total     3028
_reflns_number_gt     2647
_reflns_threshold_expression     I>2\s(I)
_refine_ls_structure_factor_coef     Fsqd
_refine_ls_matrix_type     full
_refine_ls_R_factor_all     0.0241
_refine_ls_R_factor_gt     0.0188
_refine_ls_wR_factor_gt     0.0390
_refine_ls_wR_factor_ref     0.0409
_refine_ls_goodness_of_fit_ref     1.021
_refine_ls_restrained_S_all     1.020
_refine_ls_number_reflns     3028
_refine_ls_number_parameters     200
_refine_ls_number_restraints     3
_refine_ls_hydrogen_treatment     constr
_refine_ls_weighting_scheme     calc
_refine_ls_weighting_details
            'calc w=1/[\s^2^(Fo^2^)+(0.016P)^2^+2.21P] where P=(Fo^2^+2Fc^2^)/3'
_atom_sites_solution_hydrogens     geom
_atom_sites_solution_primary     direct
_atom_sites_solution_secondary     difmap
_refine_ls_shift/su_max     0.004
_refine_ls_shift/su_mean     0.001
_refine_diff_density_max     0.714
_refine_diff_density_min     -0.545
_refine_ls_extinction_method     none
_refine_ls_extinction_coef     ?
loop_
    _atom_type_symbol
    _atom_type_description
    _atom_type_scat_dispersion_real
    _atom_type_scat_dispersion_imag
    _atom_type_scat_source
    'C' 'C' 0.0033 0.0016
                         'International Tables Vol C Tables 4.2.6.8 and 6.1.1.4'
    'H' 'H' 0.0000 0.0000
                         'International Tables Vol C Tables 4.2.6.8 and 6.1.1.4'
    'N' 'N' 0.0061 0.0033
                         'International Tables Vol C Tables 4.2.6.8 and 6.1.1.4'
    'O' 'O' 0.0106 0.0060
                         'International Tables Vol C Tables 4.2.6.8 and 6.1.1.4'
    'Nd' 'Nd' -0.1943 3.0179
                         'International Tables Vol C Tables 4.2.6.8 and 6.1.1.4'
_computing_data_collection     'APEX2 (Bruker, 2004)'
_computing_cell_refinement     'APEX2 (Bruker, 2004)'
_computing_data_reduction     'APEX2 (Bruker, 2004)'
_computing_structure_solution     'SHELXS97 (Sheldrick, 2008)'
_computing_structure_refinement     'SHELXL97 (Sheldrick, 2008)'
_computing_molecular_graphics     'SHELXTL (Sheldrick, 2008)'
_computing_publication_material     'SHELXL97 (Sheldrick, 2008)'
loop_
    _atom_site_type_symbol
    _atom_site_label
    _atom_site_fract_x
    _atom_site_fract_y
    _atom_site_fract_z
    _atom_site_U_iso_or_equiv
    _atom_site_adp_type
    _atom_site_calc_flag
    _atom_site_refinement_flags
    _atom_site_occupancy
    _atom_site_disorder_assembly
    _atom_site_disorder_group
    Nd Nd1 1.075731(17) 0.492979(7) 0.420675(4) 0.01307(4) Uani d . 1 . .
    C C1 1.2133(4) 0.64721(15) 0.33465(8) 0.0191(5) Uani d . 1 . .
    C C2 1.0901(4) 0.71297(15) 0.36663(9) 0.0223(5) Uani d . 1 . .
    H H2A 1.1805 0.7498 0.3872 0.027 Uiso calc R 1 . .
    H H2B 1.0168 0.7533 0.3438 0.027 Uiso calc R 1 . .
    C C3 1.0295(4) 0.38164(15) 0.30802(9) 0.0202(5) Uani d . 1 . .
    C C4 0.9158(4) 0.46577(16) 0.29163(9) 0.0206(5) Uani d . 1 . .
    H H4A 1.0085 0.5096 0.2770 0.025 Uiso calc R 1 . .
    H H4B 0.8172 0.4501 0.2656 0.025 Uiso calc R 1 . .
    C C5 0.5878(4) 0.44098(15) 0.40469(9) 0.0195(5) Uani d . 1 . .
    C C6 0.6307(4) 0.45104(17) 0.34798(9) 0.0226(5) Uani d . 1 . .
    H H6A 0.6460 0.3911 0.3331 0.027 Uiso calc R 1 . .
    H H6B 0.5158 0.4797 0.3317 0.027 Uiso calc R 1 . .
    C C7 0.9063(4) 0.66244(15) 0.49694(9) 0.0193(5) Uani d . 1 . .
    C C8 0.9167(4) 0.71960(15) 0.44896(9) 0.0223(5) Uani d . 1 . .
    H H8A 0.7933 0.7544 0.4461 0.027 Uiso calc R 1 . .
    H H8B 1.0271 0.7623 0.4524 0.027 Uiso calc R 1 . .
    C C9 0.7466(4) 0.65605(15) 0.37536(9) 0.0219(5) Uani d . 1 . .
    H H9A 0.6927 0.7157 0.3676 0.026 Uiso calc R 1 . .
    H H9B 0.6542 0.6264 0.3989 0.026 Uiso calc R 1 . .
    C C10 0.7579(4) 0.60141(15) 0.32623(9) 0.0213(5) Uani d . 1 . .
    H H10A 0.6283 0.6031 0.3091 0.026 Uiso calc R 1 . .
    H H10B 0.8565 0.6286 0.3034 0.026 Uiso calc R 1 . .
    N N1 0.9454(3) 0.66667(13) 0.40105(7) 0.0189(4) Uani d . 1 . .
    N N2 0.8145(3) 0.50536(12) 0.33635(7) 0.0186(4) Uani d . 1 . .
    O O1 1.2294(3) 0.56652(10) 0.34990(6) 0.0231(4) Uani d . 1 . .
    O O2 1.2979(3) 0.67575(11) 0.29451(6) 0.0268(4) Uani d . 1 . .
    O O3 1.0728(3) 0.36869(11) 0.35312(6) 0.0257(4) Uani d . 1 . .
    O O4 1.0749(3) 0.32789(12) 0.27038(6) 0.0323(5) Uani d . 1 . .
    H H4 1.1285 0.2819 0.2817 0.048 Uiso calc R 1 . .
    O O5 0.7375(3) 0.43953(12) 0.43463(6) 0.0263(4) Uani d . 1 . .
    O O6 0.4103(3) 0.42845(11) 0.41880(6) 0.0240(4) Uani d . 1 . .
    O O7 0.9077(3) 0.57641(11) 0.49218(6) 0.0236(4) Uani d . 1 . .
    O O8 0.9002(3) 0.70106(13) 0.53946(6) 0.0317(4) Uani d . 1 . .
    O O1W 1.3251(3) 0.60217(12) 0.46245(7) 0.0298(4) Uani d D 1 . .
    H H1W 1.3343 0.5883 0.4939 0.045 Uiso d RD 1 . .
    H H2W 1.3550 0.6580 0.4605 0.045 Uiso d RD 1 . .
loop_
    _atom_site_aniso_label
    _atom_site_aniso_U_11
    _atom_site_aniso_U_22
    _atom_site_aniso_U_33
    _atom_site_aniso_U_12
    _atom_site_aniso_U_13
    _atom_site_aniso_U_23
    Nd1 0.01078(7) 0.01511(7) 0.01332(7) -0.00035(4) 0.00070(4) 0.00100(4)
    C1 0.0148(12) 0.0235(11) 0.0189(11) -0.0010(9) -0.0003(9) 0.0003(9)
    C2 0.0241(14) 0.0185(11) 0.0243(12) -0.0013(10) 0.0044(10) 0.0024(9)
    C3 0.0200(13) 0.0200(11) 0.0208(12) -0.0005(9) 0.0011(9) -0.0013(9)
    C4 0.0230(13) 0.0217(11) 0.0171(11) 0.0025(10) 0.0002(9) -0.0009(9)
    C5 0.0170(13) 0.0151(10) 0.0265(12) 0.0008(9) 0.0015(9) 0.0009(9)
    C6 0.0169(13) 0.0260(12) 0.0249(13) -0.0037(10) -0.0012(10) -0.0012(10)
    C7 0.0134(13) 0.0227(11) 0.0217(12) 0.0018(9) 0.0020(9) 0.0018(9)
    C8 0.0290(15) 0.0161(11) 0.0216(12) 0.0032(10) 0.0035(10) -0.0016(9)
    C9 0.0184(13) 0.0201(11) 0.0271(12) 0.0046(9) 0.0002(10) 0.0002(9)
    C10 0.0188(13) 0.0216(11) 0.0236(12) 0.0046(9) -0.0028(10) 0.0008(9)
    N1 0.0216(12) 0.0176(9) 0.0176(10) 0.0010(8) 0.0035(8) -0.0011(7)
    N2 0.0163(11) 0.0199(10) 0.0197(10) 0.0015(8) 0.0014(7) -0.0006(8)
    O1 0.0221(10) 0.0198(8) 0.0274(9) 0.0024(7) 0.0054(7) 0.0043(7)
    O2 0.0329(11) 0.0240(8) 0.0236(9) -0.0020(8) 0.0092(7) 0.0018(7)
    O3 0.0324(11) 0.0245(9) 0.0202(9) 0.0078(8) -0.0044(7) -0.0004(7)
    O4 0.0511(14) 0.0255(9) 0.0204(9) 0.0149(9) 0.0014(8) -0.0010(7)
    O5 0.0168(10) 0.0368(10) 0.0252(9) -0.0068(8) -0.0041(7) 0.0059(7)
    O6 0.0149(9) 0.0252(9) 0.0319(10) -0.0015(7) 0.0027(7) 0.0057(7)
    O7 0.0273(10) 0.0204(8) 0.0231(9) 0.0058(7) 0.0058(7) 0.0053(6)
    O8 0.0379(12) 0.0382(10) 0.0191(9) -0.0007(9) 0.0046(8) -0.0050(8)
    O1W 0.0329(12) 0.0320(10) 0.0247(10) -0.0054(8) -0.0035(8) -0.0016(7)
_geom_special_details
;
All e.s.d.'s (except the e.s.d. in the dihedral angle between two l.s. planes)
are estimated using the full covariance matrix. The cell e.s.d.'s are taken
into account individually in the estimation of e.s.d.'s in distances, angles
and torsion angles; correlations between e.s.d.'s in cell parameters are only
used when they are defined by crystal symmetry. An approximate (isotropic)
treatment of cell e.s.d.'s is used for estimating e.s.d.'s involving l.s.
planes.
;
loop_
    _geom_bond_atom_site_label_1
    _geom_bond_atom_site_label_2
    _geom_bond_site_symmetry_2
    _geom_bond_distance
    _geom_bond_publ_flag
    Nd1 O1 . 2.3675(16) y
    Nd1 O5 . 2.4078(18) y
    Nd1 O6 1_655 2.4173(17) y
    Nd1 O7 5_766 2.4892(16) y
    Nd1 O7 . 2.4932(16) y
    Nd1 O3 . 2.5377(16) y
    Nd1 O1W . 2.5516(18) y
    Nd1 N1 . 2.7484(19) y
    Nd1 N2 . 2.803(2) y
    C1 O1 . 1.257(3) ?
    C1 O2 . 1.258(3) ?
    C1 C2 . 1.517(3) ?
    C2 N1 . 1.480(3) ?
    C2 H2A . 0.9700 ?
    C2 H2B . 0.9700 ?
    C3 O3 . 1.223(3) ?
    C3 O4 . 1.295(3) ?
    C3 C4 . 1.512(3) ?
    C4 N2 . 1.465(3) ?
    C4 H4A . 0.9700 ?
    C4 H4B . 0.9700 ?
    C5 O6 . 1.249(3) ?
    C5 O5 . 1.263(3) ?
    C5 C6 . 1.510(3) ?
    C6 N2 . 1.490(3) ?
    C6 H6A . 0.9700 ?
    C6 H6B . 0.9700 ?
    C7 O8 . 1.245(3) ?
    C7 O7 . 1.273(3) ?
    C7 C8 . 1.507(3) ?
    C8 N1 . 1.482(3) ?
    C8 H8A . 0.9700 ?
    C8 H8B . 0.9700 ?
    C9 N1 . 1.488(3) ?
    C9 C10 . 1.512(3) ?
    C9 H9A . 0.9700 ?
    C9 H9B . 0.9700 ?
    C10 N2 . 1.487(3) ?
    C10 H10A . 0.9700 ?
    C10 H10B . 0.9700 ?
    O4 H4 . 0.8200 ?
    O1W H1W . 0.85 ?
    O1W H2W . 0.85 ?
loop_
    _geom_angle_atom_site_label_1
    _geom_angle_atom_site_label_2
    _geom_angle_atom_site_label_3
    _geom_angle_site_symmetry_1
    _geom_angle_site_symmetry_3
    _geom_angle
    _geom_angle_publ_flag
    O1 Nd1 O5 . . 131.99(6) ?
    O1 Nd1 O6 . 1_655 76.58(6) ?
    O5 Nd1 O6 . 1_655 137.07(6) ?
    O1 Nd1 O7 . 5_766 151.30(6) ?
    O5 Nd1 O7 . 5_766 76.68(6) ?
    O6 Nd1 O7 1_655 5_766 79.42(5) ?
    O1 Nd1 O7 . . 123.22(5) ?
    O5 Nd1 O7 . . 68.35(6) ?
    O6 Nd1 O7 1_655 . 128.34(6) ?
    O7 Nd1 O7 5_766 . 62.77(6) ?
    O1 Nd1 O3 . . 78.15(6) ?
    O5 Nd1 O3 . . 82.04(6) ?
    O6 Nd1 O3 1_655 . 73.11(6) ?
    O7 Nd1 O3 5_766 . 109.57(5) ?
    O7 Nd1 O3 . . 150.33(6) ?
    O1 Nd1 O1W . . 76.31(6) ?
    O5 Nd1 O1W . . 138.37(6) ?
    O6 Nd1 O1W 1_655 . 70.10(6) ?
    O7 Nd1 O1W 5_766 . 80.92(6) ?
    O7 Nd1 O1W . . 70.25(6) ?
    O3 Nd1 O1W . . 138.98(6) ?
    O1 Nd1 N1 . . 64.25(6) ?
    O5 Nd1 N1 . . 92.20(6) ?
    O6 Nd1 N1 1_655 . 130.67(6) ?
    O7 Nd1 N1 5_766 . 124.42(5) ?
    O7 Nd1 N1 . . 62.54(5) ?
    O3 Nd1 N1 . . 122.70(5) ?
    O1W Nd1 N1 . . 72.37(6) ?
    O1 Nd1 N2 . . 68.18(6) ?
    O5 Nd1 N2 . . 64.01(6) ?
    O6 Nd1 N2 1_655 . 125.37(6) ?
    O7 Nd1 N2 5_766 . 140.07(6) ?
    O7 Nd1 N2 . . 105.96(6) ?
    O3 Nd1 N2 . . 60.01(5) ?
    O1W Nd1 N2 . . 133.97(5) ?
    N1 Nd1 N2 . . 66.36(5) ?
    O1 C1 O2 . . 122.7(2) ?
    O1 C1 C2 . . 118.4(2) ?
    O2 C1 C2 . . 118.9(2) ?
    N1 C2 C1 . . 112.84(18) ?
    N1 C2 H2A . . 109.0 ?
    C1 C2 H2A . . 109.0 ?
    N1 C2 H2B . . 109.0 ?
    C1 C2 H2B . . 109.0 ?
    H2A C2 H2B . . 107.8 ?
    O3 C3 O4 . . 125.1(2) ?
    O3 C3 C4 . . 121.0(2) ?
    O4 C3 C4 . . 113.8(2) ?
    N2 C4 C3 . . 109.35(18) ?
    N2 C4 H4A . . 109.8 ?
    C3 C4 H4A . . 109.8 ?
    N2 C4 H4B . . 109.8 ?
    C3 C4 H4B . . 109.8 ?
    H4A C4 H4B . . 108.3 ?
    O6 C5 O5 . . 124.0(2) ?
    O6 C5 C6 . . 118.7(2) ?
    O5 C5 C6 . . 117.1(2) ?
    N2 C6 C5 . . 113.9(2) ?
    N2 C6 H6A . . 108.8 ?
    C5 C6 H6A . . 108.8 ?
    N2 C6 H6B . . 108.8 ?
    C5 C6 H6B . . 108.8 ?
    H6A C6 H6B . . 107.7 ?
    O8 C7 O7 . . 122.8(2) ?
    O8 C7 C8 . . 118.8(2) ?
    O7 C7 C8 . . 118.4(2) ?
    N1 C8 C7 . . 114.11(18) ?
    N1 C8 H8A . . 108.7 ?
    C7 C8 H8A . . 108.7 ?
    N1 C8 H8B . . 108.7 ?
    C7 C8 H8B . . 108.7 ?
    H8A C8 H8B . . 107.6 ?
    N1 C9 C10 . . 113.05(19) ?
    N1 C9 H9A . . 109.0 ?
    C10 C9 H9A . . 109.0 ?
    N1 C9 H9B . . 109.0 ?
    C10 C9 H9B . . 109.0 ?
    H9A C9 H9B . . 107.8 ?
    N2 C10 C9 . . 111.66(18) ?
    N2 C10 H10A . . 109.3 ?
    C9 C10 H10A . . 109.3 ?
    N2 C10 H10B . . 109.3 ?
    C9 C10 H10B . . 109.3 ?
    H10A C10 H10B . . 107.9 ?
    C2 N1 C8 . . 110.47(18) ?
    C2 N1 C9 . . 110.66(19) ?
    C8 N1 C9 . . 108.61(18) ?
    C2 N1 Nd1 . . 109.67(13) ?
    C8 N1 Nd1 . . 111.94(13) ?
    C9 N1 Nd1 . . 105.38(13) ?
    C4 N2 C10 . . 110.73(18) ?
    C4 N2 C6 . . 108.90(18) ?
    C10 N2 C6 . . 109.86(19) ?
    C4 N2 Nd1 . . 108.14(14) ?
    C10 N2 Nd1 . . 110.90(13) ?
    C6 N2 Nd1 . . 108.24(13) ?
    C1 O1 Nd1 . . 129.88(15) ?
    C3 O3 Nd1 . . 123.62(15) ?
    C3 O4 H4 . . 109.5 ?
    C5 O5 Nd1 . . 129.48(15) ?
    C5 O6 Nd1 . 1_455 144.68(15) ?
    C7 O7 Nd1 . 5_766 108.69(14) ?
    C7 O7 Nd1 . . 124.50(14) ?
    Nd1 O7 Nd1 5_766 . 117.23(6) ?
    Nd1 O1W H1W . . 107.9 ?
    Nd1 O1W H2W . . 137.6 ?
    H1W O1W H2W . . 105.9 ?
loop_
    _geom_hbond_atom_site_label_D
    _geom_hbond_atom_site_label_H
    _geom_hbond_atom_site_label_A
    _geom_hbond_site_symmetry_A
    _geom_hbond_distance_DH
    _geom_hbond_distance_HA
    _geom_hbond_distance_DA
    _geom_hbond_angle_DHA
    O1W H2W O8 4_566 0.85 2.10 2.941(3) 173.7
    O1W H1W O5 5_766 0.85 1.96 2.778(2) 161.7
    O4 H4 O2 8_855 0.82 1.67 2.475(2) 166.2
data_global
_journal_date_recd_electronic     2008-08-09
_journal_date_accepted     2008-08-17
_journal_name_full     'Acta Crystallographica, Section E'
_journal_year     2008
_journal_volume     64
_journal_issue      9
_journal_page_first     m1194
_journal_page_last     m1194
_journal_paper_category     QM
_journal_coeditor_code     BG2202
_publ_contact_author_name     'Rong-Hua, Zeng'
_publ_contact_author_address
;
School of Chemistry and Environment
South China Normal University
Guangzhou 510006
People's Republic of China
;
_publ_contact_author_email     zrh321@yahoo.com.cn
_publ_contact_author_fax     ?
_publ_contact_author_phone     ?
_publ_section_title
;
Poly[aqua[\m-N'-(carboxymethyl)ethylenediamine-N,N,N'-triacetato]neodymium(III)]
;
loop_
    _publ_author_name
    _publ_author_footnote
    _publ_author_address
    'Xiao-Hui Huang' .
;
School of Chemistry and the Environment
South China Normal University
Guangzhou 510006
People's Republic of China
;
    'Xiao-Hong Xu' .
;
School of Chemistry and the Environment
South China Normal University
Guangzhou 510006
People's Republic of China
;
    'Wei-Bo Pan' .
;
School of Chemistry and the Environment
South China Normal University
Guangzhou 510006
People's Republic of China
;
    'Rong-Hua Zeng' .
;
School of Chemistry and the Environment
South China Normal University
Guangzhou 510006
People's Republic of China
and
Key Lab of Electrochemical Technology of Energy Storage and Power Generation
in Guangdong Universities, Guangzhou 510631,
People's Republic of China
;
