# Supplementary material for: Poly[aqua­[μ-N′-(carboxymethyl)ethylene­diamine-­N,N,N′-triacetato]neodymium(III)]
Source: Acta Crystallogr Sect E Struct Rep Online. 2008 Aug 23;64(Pt 9):m1194. doi: 10.1107/S1600536808026445 (PMC2960570; doi:10.1107/S1600536808026445)
Supplement: Supplementary file 2 [file e-64-m1194-Isup2.hkl]

# 
# h,k,l, Fc-squared, Fo-squared, sigma(Fo-squared) and status flag 
# 
data_I
_shelx_title ' D in Pbca' 
_shelx_refln_list_code          4 
_shelx_F_calc_maximum      507.25 
_exptl_crystal_F_000      1768.00 
_reflns_d_resolution_high  0.7611 
 
loop_ 
 _symmetry_equiv_pos_as_xyz 
 'x, y, z' 
 '-x+1/2, -y, z+1/2' 
 '-x, y+1/2, -z+1/2' 
 'x+1/2, -y+1/2, -z' 
 '-x, -y, -z' 
 'x-1/2, y, -z-1/2' 
 'x, -y-1/2, z-1/2' 
 '-x-1/2, y-1/2, z' 
 
_cell_length_a     6.6420 
_cell_length_b    14.7273 
_cell_length_c    26.0161 
_cell_angle_alpha  90.000 
_cell_angle_beta   90.000 
_cell_angle_gamma  90.000 
 
_shelx_F_squared_multiplier     1.000 
 
loop_ 
 _refln_index_h 
 _refln_index_k 
 _refln_index_l 
 _refln_F_squared_calc 
 _refln_F_squared_meas 
 _refln_F_squared_sigma 
 _refln_observed_status 
   2   0   0    36076.89    36128.51    977.14 o 
   4   0   0    16873.86    15435.25   2028.31 o 
   6   0   0   119255.10   122352.45   3036.34 o 
   8   0   0    20867.08    21853.24    825.77 o 
   2   1   0    52073.16    47657.41   1746.62 o 
   4   1   0     6081.99     6468.83    294.46 o 
   6   1   0      209.32      247.55     64.69 o 
   8   1   0       52.01      114.28     89.43 o 
   0   2   0   257302.17   254063.61   4411.45 o 
   2   2   0    20441.33    21843.64    415.66 o 
   4   2   0     7960.36     8171.28    172.94 o 
   6   2   0    47171.71    48104.08    993.23 o 
   8   2   0    14837.53    14145.35    637.39 o 
   2   3   0    11355.88    10897.64    259.79 o 
   4   3   0     1305.51     1474.41     72.74 o 
   6   3   0       31.61        5.39     69.30 o 
   8   3   0        2.26      128.14    130.44 o 
   0   4   0    59402.25    63489.45   1337.83 o 
   2   4   0    56244.64    55528.11    714.28 o 
   4   4   0    16190.40    17265.50    327.02 o 
   6   4   0    34629.27    35004.59   1077.97 o 
   8   4   0    17114.18    16596.37    717.29 o 
   2   5   0      119.75      202.62     24.84 o 
   4   5   0       21.59       76.32     25.99 o 
   6   5   0      128.61      161.84     98.28 o 
   8   5   0      364.53      392.59    150.86 o 
   0   6   0   120949.23   119598.23   2692.25 o 
   2   6   0    44601.10    44825.09    537.36 o 
   4   6   0     5689.19     5803.00    163.11 o 
   6   6   0    30811.37    29863.10    975.10 o 
   8   6   0    20114.96    19978.34    820.92 o 
   2   7   0    13798.90    14140.68    186.58 o 
   4   7   0     7801.11     7909.27    228.02 o 
   6   7   0      108.49      188.13    107.21 o 
   8   7   0     1402.16     1628.57    262.66 o 
   0   8   0    31493.28    31142.27    438.03 o 
   2   8   0    30552.24    30195.29    309.71 o 
   4   8   0     2522.72     2554.14    117.23 o 
   6   8   0    12814.73    12479.24    353.90 o 
   2   9   0     4191.94     4152.13     81.02 o 
   4   9   0     9449.53     9126.96    258.73 o 
   6   9   0      199.83       90.42     64.84 o 
   0  10   0    47731.00    48002.90    792.67 o 
   2  10   0    20677.60    21270.83    286.09 o 
   4  10   0     5769.74     5695.41    170.18 o 
   6  10   0    14141.90    13598.76    357.25 o 
   2  11   0     6923.75     6885.36    154.42 o 
   4  11   0     3130.57     3334.30    135.82 o 
   6  11   0     1419.20     1333.25    123.46 o 
   0  12   0    57306.02    56651.66   1418.57 o 
   2  12   0     6772.77     6960.41    138.85 o 
   4  12   0     1210.81     1140.37     90.50 o 
   6  12   0    18083.96    17610.59    426.00 o 
   2  13   0    12013.66    11839.34    222.10 o 
   4  13   0     4816.56     4830.14    173.63 o 
   6  13   0     2004.58     2030.47    215.44 o 
   0  14   0    39584.25    39987.06    744.30 o 
   2  14   0     7367.41     7354.77    193.01 o 
   4  14   0     2950.88     2802.78    151.13 o 
   6  14   0    18623.62    17965.06    521.37 o 
   2  15   0     5170.74     4923.96    206.48 o 
   4  15   0     9236.92     8882.03    349.71 o 
   0  16   0    18848.62    19831.78    478.18 o 
   2  16   0     5013.64     4829.42    213.78 o 
   4  16   0      806.28      918.18    146.52 o 
   2  17   0     5131.39     5086.30    334.15 o 
   4  17   0     7886.28     8208.01    281.35 o 
   0  18   0    22475.75    24674.90    898.78 o 
   2  18   0     2703.79     2765.51    248.11 o 
   1   1   1   156732.22   151011.81   1862.49 o 
   2   1   1    29869.34    28667.08    462.17 o 
   3   1   1     6452.88     6608.86    133.65 o 
   4   1   1    27446.75    28184.19    315.62 o 
   5   1   1    32456.49    33331.49    380.03 o 
   6   1   1      988.61     1039.62     71.87 o 
   7   1   1    34632.69    35712.52    555.92 o 
   8   1   1     2612.34     2797.29    141.27 o 
   0   2   1        9.37      -18.57     18.57 o 
   1   2   1      169.67      237.68     33.12 o 
   2   2   1    40485.83    39685.85    484.94 o 
   3   2   1    31645.35    33049.89    306.49 o 
   4   2   1     4627.00     4743.88     88.78 o 
   5   2   1     2842.48     3012.31     80.00 o 
   6   2   1      199.28      267.16     46.93 o 
   7   2   1      509.64      533.78     79.08 o 
   8   2   1      111.35      123.35     71.79 o 
   1   3   1    28572.64    30956.98    420.05 o 
   2   3   1     5550.33     5610.10     90.84 o 
   3   3   1      146.08      191.34     24.34 o 
   4   3   1     8640.32     9107.06    131.00 o 
   5   3   1    11309.54    11778.01    236.55 o 
   6   3   1      529.49      567.60     57.83 o 
   7   3   1    20237.11    20388.97    615.84 o 
   8   3   1     1657.68     1784.17    178.68 o 
   0   4   1    24318.70    23444.57    337.41 o 
   1   4   1     8582.76     8245.48     99.09 o 
   2   4   1      191.98      196.88     16.95 o 
   3   4   1     3521.72     3621.41     76.15 o 
   4   4   1      708.92      823.34     40.95 o 
   5   4   1        4.87      -18.67     24.83 o 
   6   4   1     1016.64     1106.84     92.82 o 
   7   4   1       50.47       68.62     67.59 o 
   8   4   1      202.98      178.40     93.85 o 
   1   5   1   148623.64   147255.77   1087.51 o 
   2   5   1    12894.50    12675.53    129.76 o 
   3   5   1       43.72       63.36     18.88 o 
   4   5   1    22316.02    22802.13    328.33 o 
   5   5   1    31191.27    30277.84    658.81 o 
   6   5   1        9.93       13.83     54.43 o 
   7   5   1    28000.46    28078.30    687.39 o 
   8   5   1     2513.63     2658.70    210.96 o 
   0   6   1     5465.14     5387.25     94.99 o 
   1   6   1      230.08      226.62     16.76 o 
   2   6   1       69.06       42.62     14.47 o 
   3   6   1     9749.43     9965.38    138.19 o 
   4   6   1      701.85      705.38     43.63 o 
   5   6   1       69.92       28.79     35.40 o 
   6   6   1     1372.07     1436.19    213.02 o 
   7   6   1       20.46       23.61    125.72 o 
   8   6   1       15.22      185.76    109.76 o 
   1   7   1    72276.05    72855.76    478.04 o 
   2   7   1    11113.84    11253.42    112.28 o 
   3   7   1      848.72      880.90     43.49 o 
   4   7   1    19603.62    19285.05    284.23 o 
   5   7   1    15647.16    15325.74    267.47 o 
   6   7   1      828.82      715.01    110.42 o 
   7   7   1    22646.93    21278.04    579.85 o 
   8   7   1     1743.58     1487.53    178.52 o 
   0   8   1     6573.58     6890.04    109.27 o 
   1   8   1     1872.85     1885.44     37.35 o 
   2   8   1     3104.99     3098.80     49.54 o 
   3   8   1     3834.18     3775.32     82.44 o 
   4   8   1     1795.20     1708.43     72.59 o 
   5   8   1     1950.39     1934.18     84.64 o 
   6   8   1     2657.29     2714.41    112.15 o 
   7   8   1        2.46       54.90     70.30 o 
   1   9   1    53813.29    53615.76    371.05 o 
   2   9   1     8653.01     8533.60     88.13 o 
   3   9   1      681.95      770.93     44.62 o 
   4   9   1    15623.74    15473.41    266.75 o 
   5   9   1    19291.59    18910.55    286.41 o 
   6   9   1      623.84      531.08     65.13 o 
   7   9   1    18233.68    17362.87    312.47 o 
   0  10   1     7676.26     7412.91    151.85 o 
   1  10   1     2779.73     2768.57     47.53 o 
   2  10   1      369.76      343.04     24.34 o 
   3  10   1     1887.26     1828.49     67.77 o 
   4  10   1      118.31      112.56     32.18 o 
   5  10   1     2700.06     2672.82    103.75 o 
   6  10   1     1050.91     1036.16     77.33 o 
   7  10   1       15.62       47.23     46.55 o 
   1  11   1    30572.86    31713.48    239.95 o 
   2  11   1     2213.35     2195.16     61.59 o 
   3  11   1      719.08      705.57     47.38 o 
   4  11   1    11701.41    11106.17    190.74 o 
   5  11   1    11751.45    11769.44    219.35 o 
   6  11   1       14.33       48.74     39.97 o 
   7  11   1    12080.94    11358.24    286.93 o 
   0  12   1     2965.16     3211.03    143.63 o 
   1  12   1     3101.65     3161.01     74.13 o 
   2  12   1     1559.10     1457.82     48.48 o 
   3  12   1     3976.43     4073.90    102.57 o 
   4  12   1       14.31      -21.86     29.38 o 
   5  12   1     4205.75     4219.05    128.19 o 
   6  12   1     1688.50     1857.66    112.30 o 
   1  13   1    24698.32    24538.05    261.75 o 
   2  13   1     3361.16     3307.95     76.66 o 
   3  13   1       29.08       46.90     24.75 o 
   4  13   1     3186.68     3124.53    120.73 o 
   5  13   1     7241.15     7010.95    171.03 o 
   6  13   1      435.74      503.49     68.38 o 
   0  14   1       77.88       74.80     45.66 o 
   1  14   1     5401.96     5108.07    123.50 o 
   2  14   1     1083.01     1019.37     55.55 o 
   3  14   1     9466.17     9672.79    154.58 o 
   4  14   1      494.85      587.81     56.98 o 
   5  14   1     5330.19     5182.21    182.75 o 
   6  14   1      922.86      878.75     89.92 o 
   1  15   1    12494.10    12755.51    198.10 o 
   2  15   1     5126.81     5259.35    151.76 o 
   3  15   1        3.07       38.81     30.45 o 
   4  15   1     4099.48     4076.95    155.52 o 
   5  15   1     3192.15     3341.13    136.42 o 
   0  16   1     1819.86     1957.95    106.84 o 
   1  16   1     3585.18     3741.48    111.79 o 
   2  16   1      664.34      596.60     70.95 o 
   3  16   1    10870.06    10654.91    313.57 o 
   4  16   1       76.06        6.14     53.68 o 
   1  17   1     6194.21     6576.11    174.02 o 
   2  17   1     2194.67     2237.45    138.50 o 
   3  17   1      418.13      419.34     76.53 o 
   4  17   1     4613.36     4993.45    176.87 o 
   0  18   1     4200.74     4542.24    243.07 o 
   1  18   1     1744.80     1805.94     98.92 o 
   2  18   1     1440.41     1307.85    140.94 o 
   3  18   1    11060.22    11436.13    364.70 o 
   1  19   1     4925.06     4753.61    248.15 o 
   0   0   2    82706.27    78923.45   1979.05 o 
   1   0   2    21841.20    22761.20    634.33 o 
   2   0   2    28291.39    28958.46    461.97 o 
   3   0   2   119386.59   121397.84   1335.13 o 
   4   0   2    15565.20    15498.56    267.33 o 
   5   0   2    24984.99    26129.24    419.60 o 
   6   0   2    23451.55    24125.60    659.78 o 
   7   0   2      372.78      328.41    104.02 o 
   8   0   2     4791.39     4745.69    287.55 o 
   1   1   2     1094.48      911.52     66.69 o 
   2   1   2     6511.23     6560.08    141.85 o 
   3   1   2        1.99      -10.92     10.92 o 
   4   1   2      480.15      617.59     38.95 o 
   5   1   2       22.82       36.04     22.84 o 
   6   1   2      185.15      136.80     36.19 o 
   7   1   2      123.26      206.07     55.35 o 
   8   1   2      446.94      442.36     74.83 o 
   0   2   2    44723.52    47561.25    860.99 o 
   1   2   2     4632.99     5173.73     89.28 o 
   2   2   2     7703.00     7941.52    149.07 o 
   3   2   2    69861.40    72375.92    688.51 o 
   4   2   2     1379.75     1419.01     55.50 o 
   5   2   2    28225.90    28946.86    436.66 o 
   6   2   2    14058.39    14688.57    276.80 o 
   7   2   2      705.97      767.53     92.98 o 
   8   2   2     4907.65     4703.42    285.90 o 
   1   3   2     1625.94     1536.85     39.06 o 
   2   3   2     3050.40     2926.86     75.17 o 
   3   3   2     2562.23     2580.41     61.35 o 
   4   3   2      233.92      242.32     27.21 o 
   5   3   2      382.58      424.32     42.51 o 
   6   3   2      171.52      161.83     40.51 o 
   7   3   2       70.38       87.71     73.80 o 
   8   3   2      254.27      242.99     96.11 o 
   0   4   2    49457.84    51482.13    814.07 o 
   1   4   2     8268.92     8672.61     98.47 o 
   2   4   2    14795.88    15174.83    219.50 o 
   3   4   2    57291.39    58044.04    535.96 o 
   4   4   2      446.66      479.52     33.96 o 
   5   4   2    22913.57    23539.33    314.83 o 
   6   4   2    15240.37    15307.58    307.14 o 
   7   4   2     2609.81     2499.88    191.70 o 
   8   4   2     3581.42     3464.38    234.94 o 
   1   5   2     2688.80     2508.48     49.98 o 
   2   5   2     8083.32     8569.15    112.69 o 
   3   5   2     1617.90     1663.16     52.89 o 
   4   5   2     2096.87     2235.57    104.63 o 
   5   5   2      145.54      128.83     43.68 o 
   6   5   2      457.69      393.33     83.83 o 
   7   5   2      424.46      474.14    104.46 o 
   8   5   2      400.00      506.14    169.88 o 
   0   6   2     1718.07     1713.97     92.64 o 
   1   6   2    11913.85    11941.75    114.99 o 
   2   6   2    14014.30    14271.57    158.41 o 
   3   6   2    54390.73    54850.36    481.87 o 
   4   6   2     1151.75     1172.89     53.24 o 
   5   6   2    15862.92    15721.50    332.44 o 
   6   6   2     9692.86     9835.65    333.47 o 
   7   6   2     1358.12     1446.65    153.31 o 
   8   6   2     2268.73     2003.19    196.48 o 
   1   7   2     1016.53      989.18     26.12 o 
   2   7   2     1143.54     1338.09     41.92 o 
   3   7   2       94.66      101.27     21.70 o 
   4   7   2     6201.53     6263.20    126.85 o 
   5   7   2     1796.68     1795.75     78.25 o 
   6   7   2       21.65      -20.36     54.50 o 
   7   7   2     2006.88     1995.58    250.41 o 
   8   7   2      652.44      619.78    129.49 o 
   0   8   2     9714.71     9559.04    136.68 o 
   1   8   2     8536.27     8570.91     83.88 o 
   2   8   2     3334.04     3486.04     54.77 o 
   3   8   2    61792.45    60883.32    590.70 o 
   4   8   2      891.84      780.78     51.32 o 
   5   8   2    17487.09    16923.26    259.76 o 
   6   8   2     4905.70     4677.47    134.53 o 
   7   8   2      548.41      643.51    110.03 o 
   1   9   2    13257.38    13136.54    120.14 o 
   2   9   2      514.71      473.70     23.47 o 
   3   9   2      991.20     1036.46     49.65 o 
   4   9   2     1490.64     1650.09    101.69 o 
   5   9   2     6008.87     6063.37    173.35 o 
   6   9   2      403.71      401.30     55.58 o 
   7   9   2     4327.97     4495.52    147.81 o 
   0  10   2    22003.28    21933.27    269.17 o 
   1  10   2    10353.38    10403.53    104.95 o 
   2  10   2     5950.94     6165.94     82.83 o 
   3  10   2    47859.71    47161.92    465.05 o 
   4  10   2     3448.54     3370.57    100.88 o 
   5  10   2    11240.29    10938.11    377.50 o 
   6  10   2     5842.84     5508.83    154.29 o 
   7  10   2     1307.72     1278.85     98.30 o 
   1  11   2    19230.55    19105.48    183.40 o 
   2  11   2     3401.99     3432.14     66.26 o 
   3  11   2       97.34       38.59     25.54 o 
   4  11   2     2297.33     2205.75     89.92 o 
   5  11   2     3547.41     3699.08    112.57 o 
   6  11   2        3.66       16.03     37.98 o 
   7  11   2     5391.69     5531.21    232.78 o 
   0  12   2    15001.09    15190.17    247.77 o 
   1  12   2     5104.26     5362.61     96.61 o 
   2  12   2     8179.64     8207.87    126.59 o 
   3  12   2    20571.98    20644.38    256.96 o 
   4  12   2     1778.05     1777.44     79.78 o 
   5  12   2     4763.82     4703.18    145.15 o 
   6  12   2     6583.05     6314.22    173.81 o 
   1  13   2    10136.79    10129.42    155.01 o 
   2  13   2     1563.98     1587.51     54.71 o 
   3  13   2      200.74      214.09     31.74 o 
   4  13   2     3008.77     2885.18    100.15 o 
   5  13   2     4104.70     4104.07    124.58 o 
   6  13   2        8.22        4.31     48.15 o 
   0  14   2    18656.26    19322.87    311.40 o 
   1  14   2     5589.12     5636.46    156.65 o 
   2  14   2     4980.19     4881.04    112.46 o 
   3  14   2    19166.25    19568.27    254.57 o 
   4  14   2     1232.82     1327.77     75.65 o 
   5  14   2     8148.73     8130.49    209.34 o 
   1  15   2     4578.72     4436.75    116.98 o 
   2  15   2     5234.31     5506.45    176.94 o 
   3  15   2      120.54      174.64     37.81 o 
   4  15   2     4025.23     4182.91    144.25 o 
   5  15   2     3199.85     3127.71    132.92 o 
   0  16   2     3777.44     3954.73    264.94 o 
   1  16   2     3628.10     3448.87    113.88 o 
   2  16   2     1140.93     1277.27    115.24 o 
   3  16   2     9929.19    10350.09    272.88 o 
   4  16   2      381.44      218.28     54.96 o 
   1  17   2     8973.44     9535.75    198.93 o 
   2  17   2     1186.53     1154.16     94.57 o 
   3  17   2      401.43      287.69     73.28 o 
   4  17   2     1744.82     2069.96    119.49 o 
   0  18   2     3058.35     3651.20    262.41 o 
   1  18   2      333.53      350.99     60.10 o 
   2  18   2     1130.74     1265.13    118.80 o 
   3  18   2     4817.96     5056.61    211.79 o 
   1  19   2     3333.84     3846.22    372.14 o 
   1   1   3      143.70      149.40     18.46 o 
   2   1   3    99775.30   100245.75   1263.94 o 
   3   1   3      684.34      658.26     29.20 o 
   4   1   3    70107.29    71442.04    658.11 o 
   5   1   3     5827.76     5760.42    126.22 o 
   6   1   3     4456.34     4469.79    125.36 o 
   7   1   3      126.85       84.39     48.26 o 
   8   1   3    14043.56    14996.95    325.84 o 
   0   2   3       12.25      -29.15     29.15 o 
   1   2   3     1066.78     1199.51     60.84 o 
   2   2   3      146.05      159.56     20.81 o 
   3   2   3      880.44      996.27     43.24 o 
   4   2   3      393.18      513.05     43.63 o 
   5   2   3      292.51      400.48     43.12 o 
   6   2   3     1171.55     1236.37     91.68 o 
   7   2   3      586.65      616.64     74.26 o 
   8   2   3       22.27      125.31     66.83 o 
   1   3   3     2772.50     2411.71     59.69 o 
   2   3   3   120293.48   117694.48   1455.15 o 
   3   3   3     2634.13     2858.37     65.97 o 
   4   3   3   102760.84   106488.88   1008.42 o 
   5   3   3      478.11      458.86     68.47 o 
   6   3   3     5426.63     5468.60    144.90 o 
   7   3   3       51.69      114.83     51.29 o 
   8   3   3     9458.23     9722.76    372.72 o 
   0   4   3    47366.74    46121.23    696.52 o 
   1   4   3      215.36      192.88     16.75 o 
   2   4   3     7628.93     7687.08    105.02 o 
   3   4   3      879.48      955.11     51.81 o 
   4   4   3      381.71      331.27     26.92 o 
   5   4   3      140.56      138.60     35.24 o 
   6   4   3     7887.90     8356.92    212.52 o 
   7   4   3       75.77      115.75     67.43 o 
   8   4   3      364.05      294.37    132.35 o 
   1   5   3     2719.06     2753.81     49.16 o 
   2   5   3    99690.43    99188.24    826.21 o 
   3   5   3       67.05       35.25     17.87 o 
   4   5   3    57457.55    58207.29    594.64 o 
   5   5   3       21.30       51.55     32.04 o 
   6   5   3     2694.05     2828.30    156.52 o 
   7   5   3      277.82      278.79     88.86 o 
   8   5   3     9890.27    10229.69    720.99 o 
   0   6   3    21411.33    21895.85    267.33 o 
   1   6   3    14894.50    15616.37    133.96 o 
   2   6   3      219.72      243.87     28.19 o 
   3   6   3     6955.32     7132.96     91.53 o 
   4   6   3      204.59      198.89     30.17 o 
   5   6   3      698.49      689.55     63.69 o 
   6   6   3     2572.12     2509.03    188.89 o 
   7   6   3      361.01      249.47     90.76 o 
   8   6   3      460.87      591.73    129.55 o 
   1   7   3     3812.67     4083.12     55.71 o 
   2   7   3    56401.20    55705.42    468.08 o 
   3   7   3      236.31      237.99     39.17 o 
   4   7   3    55266.84    55509.99    584.28 o 
   5   7   3        1.09       20.38     29.06 o 
   6   7   3     2338.36     2133.91    118.24 o 
   7   7   3       20.99       36.39     66.67 o 
   8   7   3     7490.63     7712.76    844.28 o 
   0   8   3     7731.83     8069.84    112.25 o 
   1   8   3      780.41      793.74     25.64 o 
   2   8   3     1181.46     1235.57     35.03 o 
   3   8   3      978.29      990.72     50.10 o 
   4   8   3     1056.42      921.64     55.26 o 
   5   8   3      125.26       98.70     36.41 o 
   6   8   3     1847.53     1855.12     91.37 o 
   7   8   3       11.87      122.23     76.11 o 
   1   9   3      807.61      896.89     27.95 o 
   2   9   3    43414.27    43472.63    335.64 o 
   3   9   3     1050.55     1050.52     52.05 o 
   4   9   3    58889.93    57580.66    657.76 o 
   5   9   3      100.81       67.72     33.98 o 
   6   9   3     1653.59     1573.66     86.59 o 
   7   9   3      252.34      221.94     54.65 o 
   0  10   3     7171.41     7136.66    129.74 o 
   1  10   3     1694.89     1780.53     39.49 o 
   2  10   3     5947.04     5999.73     79.16 o 
   3  10   3       64.33      100.01     38.83 o 
   4  10   3      454.08      457.87     46.09 o 
   5  10   3        7.92       46.96     36.69 o 
   6  10   3     3602.24     3806.46    183.12 o 
   7  10   3       26.63       -8.66     47.89 o 
   1  11   3     1066.20     1034.50     38.82 o 
   2  11   3    18984.01    19244.75    208.39 o 
   3  11   3      233.33      226.74     38.93 o 
   4  11   3    23598.54    23298.01    332.59 o 
   5  11   3      302.89      294.38     47.42 o 
   6  11   3     1548.70     1569.23    105.31 o 
   7  11   3      866.26      840.27     83.99 o 
   0  12   3     8558.96     8241.54    168.90 o 
   1  12   3     1642.73     1452.41     51.32 o 
   2  12   3     2639.01     2585.14     62.42 o 
   3  12   3      166.79      211.32     33.83 o 
   4  12   3      671.32      732.79     56.65 o 
   5  12   3        0.23       -4.09     36.55 o 
   6  12   3     4926.29     4998.24    196.52 o 
   1  13   3     1111.44     1190.33    101.25 o 
   2  13   3    12098.55    12389.57    162.45 o 
   3  13   3      527.25      555.22     45.09 o 
   4  13   3    14867.59    14501.55    236.84 o 
   5  13   3      995.15      925.60     69.72 o 
   6  13   3     1847.16     1679.20    104.27 o 
   0  14   3     4496.06     4776.72    149.99 o 
   1  14   3      109.27       60.55     29.39 o 
   2  14   3     3579.81     3616.04    111.08 o 
   3  14   3      771.02      775.43     51.82 o 
   4  14   3      607.03      705.35     60.76 o 
   5  14   3      216.17      235.81     53.08 o 
   1  15   3       66.81       54.61     34.41 o 
   2  15   3    17766.31    17575.59    328.31 o 
   3  15   3       54.15       61.94     32.69 o 
   4  15   3    16654.24    16699.38    297.16 o 
   5  15   3      365.57      352.96     62.28 o 
   0  16   3    17462.97    17696.01    374.43 o 
   1  16   3      239.32      286.81     48.19 o 
   2  16   3     7072.73     6962.28    195.23 o 
   3  16   3       38.78       68.17     43.34 o 
   4  16   3     1359.59     1324.95     93.04 o 
   1  17   3        5.81       63.81     44.51 o 
   2  17   3     7137.63     6624.70    198.07 o 
   3  17   3       30.89       46.23     55.00 o 
   4  17   3     5939.99     6329.35    191.73 o 
   0  18   3    15685.17    16444.78    749.58 o 
   1  18   3       76.13       65.27     48.41 o 
   2  18   3     2648.50     2464.56    189.34 o 
   3  18   3      529.41      539.02     92.47 o 
   1  19   3       74.09        8.38     73.51 o 
   0   0   4    80613.93    75210.14   1908.59 o 
   1   0   4    19555.57    19743.62    399.35 o 
   2   0   4      327.36      369.98     46.11 o 
   3   0   4   127501.72   128035.45   1568.60 o 
   4   0   4      364.42      320.88     40.48 o 
   5   0   4     8010.67     8824.29    322.10 o 
   6   0   4    12065.39    12119.65    303.29 o 
   7   0   4     1403.52     1665.47    190.43 o 
   8   0   4     2115.34     2027.46    177.50 o 
   1   1   4     7970.46     7436.36    116.17 o 
   2   1   4    14267.74    14149.40    231.24 o 
   3   1   4     1558.48     1609.99     49.13 o 
   4   1   4       75.01       58.73     25.39 o 
   5   1   4       45.52       68.25     29.09 o 
   6   1   4        8.05       23.14     31.88 o 
   7   1   4      102.03      142.85     47.08 o 
   8   1   4      629.53      761.75    150.76 o 
   0   2   4    60067.34    59665.29   1077.56 o 
   1   2   4    65204.73    63270.72    828.48 o 
   2   2   4     3786.06     3869.87     90.76 o 
   3   2   4   131433.70   134211.09   1096.13 o 
   4   2   4     2372.31     2474.94     67.58 o 
   5   2   4    23690.30    24261.25    301.14 o 
   6   2   4     8232.10     8403.07    172.92 o 
   7   2   4      355.58      359.10     67.18 o 
   8   2   4     2550.13     2562.22    160.98 o 
   1   3   4      691.03      681.99     35.79 o 
   2   3   4     1340.59     1414.81     56.29 o 
   3   3   4     2304.82     2443.84     60.30 o 
   4   3   4     2114.73     2114.89     66.84 o 
   5   3   4      695.95      753.99     53.10 o 
   6   3   4       63.97       57.28     39.45 o 
   7   3   4       99.23      150.90     56.06 o 
   8   3   4       17.59       72.18     80.10 o 
   0   4   4    26277.89    26194.28    360.46 o 
   1   4   4    34888.83    35249.04    318.65 o 
   2   4   4     6289.47     6434.96     91.92 o 
   3   4   4   102304.27   103569.63    867.84 o 
   4   4   4     5040.19     5250.85     94.63 o 
   5   4   4    29390.73    29794.30    430.39 o 
   6   4   4     3736.83     3711.57    141.16 o 
   7   4   4      238.45      299.26     80.68 o 
   8   4   4     3260.45     2750.91    213.47 o 
   1   5   4     4146.62     4294.75     62.33 o 
   2   5   4     1299.88     1295.59     57.38 o 
   3   5   4      704.89      784.77     34.21 o 
   4   5   4        4.10       67.06     41.85 o 
   5   5   4      220.79      170.23     36.90 o 
   6   5   4       38.22       23.09     52.92 o 
   7   5   4      269.91      434.72    102.77 o 
   8   5   4      199.52      142.64    115.38 o 
   0   6   4    15888.25    16731.29    268.92 o 
   1   6   4    12442.75    12337.48    115.71 o 
   2   6   4     4659.45     4791.05     73.42 o 
   3   6   4    57770.47    57482.91    463.66 o 
   4   6   4      494.61      506.49     43.56 o 
   5   6   4    20217.71    20333.48    367.83 o 
   6   6   4     3482.72     3163.33    147.17 o 
   7   6   4     1222.72     1469.86    141.24 o 
   8   6   4     3187.50     3305.48    236.81 o 
   1   7   4     4203.65     4286.57     60.92 o 
   2   7   4     1329.25     1342.03     38.19 o 
   3   7   4     1685.56     1661.96     49.09 o 
   4   7   4      504.48      490.94     52.76 o 
   5   7   4     3224.08     3197.08     99.08 o 
   6   7   4       23.02       12.37     39.00 o 
   7   7   4      712.63      981.50    122.55 o 
   8   7   4        2.58      -12.08     82.97 o 
   0   8   4    24012.51    24070.96    269.22 o 
   1   8   4    34896.59    35441.60    272.63 o 
   2   8   4     6945.47     6808.08     81.92 o 
   3   8   4    24395.26    23919.71    309.62 o 
   4   8   4     1889.50     1746.65     68.35 o 
   5   8   4    19394.56    18606.11    305.54 o 
   6   8   4     5098.34     4924.68    169.88 o 
   7   8   4      684.57      635.80     78.29 o 
   1   9   4     6378.40     6596.22     74.67 o 
   2   9   4    11525.37    11735.10    124.94 o 
   3   9   4        1.87       40.70     23.90 o 
   4   9   4     4640.76     4497.34    113.74 o 
   5   9   4     1938.53     1988.36     85.38 o 
   6   9   4       35.71       24.26     35.93 o 
   7   9   4     3391.02     3491.16    132.14 o 
   0  10   4     2270.46     2433.79     80.04 o 
   1  10   4    31548.34    32051.20    252.75 o 
   2  10   4     4385.17     4499.87     69.47 o 
   3  10   4    26297.08    25136.89    332.68 o 
   4  10   4     1368.28     1241.73     66.38 o 
   5  10   4    16639.67    15946.77    348.81 o 
   6  10   4     2977.50     3017.84    112.13 o 
   7  10   4      676.95      799.44     88.68 o 
   1  11   4    15162.53    14896.59    160.65 o 
   2  11   4     3261.29     3182.72     63.38 o 
   3  11   4       70.82       73.35     26.21 o 
   4  11   4     1261.73     1286.17     79.17 o 
   5  11   4     5316.66     5054.97    136.41 o 
   6  11   4      125.23      165.63     44.38 o 
   7  11   4     4840.88     4649.02    235.84 o 
   0  12   4     3181.10     3111.76    110.52 o 
   1  12   4     6106.27     6049.72    102.16 o 
   2  12   4      502.32      553.17     50.45 o 
   3  12   4    26450.61    26278.40    309.62 o 
   4  12   4      131.70      101.47     54.52 o 
   5  12   4     9702.35     9663.16    238.18 o 
   6  12   4     1650.61     1559.81    132.75 o 
   1  13   4     9697.54     9587.41    155.47 o 
   2  13   4      676.02      646.52     41.45 o 
   3  13   4      218.67      223.70     35.78 o 
   4  13   4     1109.88     1228.09     72.49 o 
   5  13   4     4359.11     4019.98    181.02 o 
   6  13   4      220.31      228.80     56.08 o 
   0  14   4    13130.04    13368.75    290.56 o 
   1  14   4     2275.53     2260.52     79.41 o 
   2  14   4      494.00      484.07     67.00 o 
   3  14   4    20673.34    21290.88    272.20 o 
   4  14   4       87.21       76.81     37.00 o 
   5  14   4     4658.09     4431.64    152.57 o 
   1  15   4     9708.55     9800.99    179.07 o 
   2  15   4       68.76       28.11     42.36 o 
   3  15   4      140.11      120.42     35.95 o 
   4  15   4      486.26      579.99     65.78 o 
   5  15   4     1524.03     1388.93     93.89 o 
   0  16   4     4956.83     5210.67    188.00 o 
   1  16   4     1589.94     1620.06     82.19 o 
   2  16   4     1192.85     1299.76    127.47 o 
   3  16   4    14204.44    14487.07    264.91 o 
   4  16   4      918.00      891.56     80.42 o 
   1  17   4     7762.15     7763.68    179.55 o 
   2  17   4     1442.44     1468.72    189.58 o 
   3  17   4      231.60      368.56     73.72 o 
   4  17   4     1310.49     1294.28    190.16 o 
   0  18   4     2931.61     2729.79    462.62 o 
   1  18   4     1170.17     1234.41    100.62 o 
   2  18   4      513.18      375.66     75.88 o 
   3  18   4     3773.76     3929.53    188.81 o 
   1  19   4     2870.53     2837.69    246.25 o 
   1   1   5    19521.61    21119.48    310.87 o 
   2   1   5     8957.01     9123.49    228.65 o 
   3   1   5     1983.70     2160.61     51.92 o 
   4   1   5    25078.00    25960.36    280.18 o 
   5   1   5    10400.74    10542.68    183.54 o 
   6   1   5     1725.54     1901.92     86.14 o 
   7   1   5    15372.70    15876.56    294.33 o 
   8   1   5     2905.10     3041.15    172.39 o 
   0   2   5    14439.06    14125.50    308.55 o 
   1   2   5     1136.40     1233.03     38.23 o 
   2   2   5     6819.32     6828.21     91.12 o 
   3   2   5     1082.52     1051.24     36.18 o 
   4   2   5     2918.78     3007.95    102.33 o 
   5   2   5        3.84       12.08     28.60 o 
   6   2   5     3508.09     3602.27    123.86 o 
   7   2   5      304.33      299.48     66.69 o 
   8   2   5      117.57      123.49     74.51 o 
   1   3   5    61157.82    60243.77    703.29 o 
   2   3   5    41926.98    41955.87    459.86 o 
   3   3   5     3874.40     4026.71     75.03 o 
   4   3   5    17107.98    17683.80    228.38 o 
   5   3   5    24347.96    25075.86    335.59 o 
   6   3   5     4654.79     5003.01    149.13 o 
   7   3   5    17661.84    18158.52    368.74 o 
   8   3   5     4532.32     4736.81    256.94 o 
   0   4   5      724.52      881.87     43.43 o 
   1   4   5     1447.07     1620.29     45.01 o 
   2   4   5     2095.24     2235.43     48.41 o 
   3   4   5    13041.49    13547.97    182.84 o 
   4   4   5     2897.76     2797.84     63.91 o 
   5   4   5       29.20       68.94     40.53 o 
   6   4   5     1951.73     2067.41    121.66 o 
   7   4   5      119.32       53.59     60.30 o 
   8   4   5      127.16      209.09     90.06 o 
   1   5   5    87347.16    86386.09    624.43 o 
   2   5   5    63375.98    62150.49    509.97 o 
   3   5   5     2616.37     2730.95     98.81 o 
   4   5   5    19353.12    19823.38    239.55 o 
   5   5   5    19039.55    18889.79    254.66 o 
   6   5   5     2005.68     2137.76    120.07 o 
   7   5   5    23075.32    22619.41    550.67 o 
   8   5   5     2982.33     2919.79    293.68 o 
   0   6   5    32087.70    32153.20    356.27 o 
   1   6   5      242.45      266.92     17.89 o 
   2   6   5     1432.92     1509.39     50.56 o 
   3   6   5     4150.36     4241.17     89.02 o 
   4   6   5      364.72      357.70     34.21 o 
   5   6   5     1471.64     1601.57    103.13 o 
   6   6   5     2547.45     2590.22    211.39 o 
   7   6   5        4.55      -41.30     63.98 o 
   8   6   5      911.14      936.88    152.69 o 
   1   7   5    68271.29    68876.86    467.97 o 
   2   7   5    33137.95    33751.50    275.42 o 
   3   7   5     1306.88     1372.79     46.70 o 
   4   7   5    17147.89    17345.38    218.88 o 
   5   7   5    24300.52    23967.12    329.65 o 
   6   7   5      520.33      486.94     59.08 o 
   7   7   5    19558.07    18600.51    459.95 o 
   8   7   5     3143.01     3156.53    237.02 o 
   0   8   5     6496.84     6956.01    109.62 o 
   1   8   5     7273.12     7394.31     80.14 o 
   2   8   5      158.28      188.49     17.17 o 
   3   8   5     4699.04     4474.47     91.49 o 
   4   8   5       88.17      123.26     29.96 o 
   5   8   5     5363.92     4810.09    123.89 o 
   6   8   5      868.10      905.84    128.00 o 
   7   8   5      163.19      240.20     61.86 o 
   1   9   5    44493.46    44884.58    326.33 o 
   2   9   5    13147.45    13515.48    136.90 o 
   3   9   5      192.85      180.64     30.09 o 
   4   9   5     7382.36     7568.30    145.90 o 
   5   9   5    25157.14    24536.44    346.83 o 
   6   9   5      786.46      729.65     66.61 o 
   7   9   5    16211.61    16166.02    300.22 o 
   0  10   5       30.39       35.61     24.51 o 
   1  10   5     1281.59     1234.54     34.11 o 
   2  10   5     1020.68      983.21     36.16 o 
   3  10   5    10677.04    10481.89    172.94 o 
   4  10   5      976.90     1083.58     83.13 o 
   5  10   5     1807.85     1840.29     85.66 o 
   6  10   5      222.57      280.02     53.69 o 
   7  10   5     1014.30     1265.31     94.70 o 
   1  11   5    25601.75    25656.50    227.88 o 
   2  11   5    22815.66    22710.84    216.67 o 
   3  11   5      147.68      171.61     35.73 o 
   4  11   5    15361.00    14901.60    244.81 o 
   5  11   5     6032.56     5885.35    148.24 o 
   6  11   5      957.19     1017.40     76.57 o 
   7  11   5    11058.34    10618.71    257.30 o 
   0  12   5     2115.28     2216.23    117.31 o 
   1  12   5     2544.53     2451.36     62.92 o 
   2  12   5     7047.42     7081.78    112.97 o 
   3  12   5     9623.22     9931.15    245.72 o 
   4  12   5     2151.82     1952.69     86.03 o 
   5  12   5     1618.85     1535.09     85.10 o 
   6  12   5     1755.65     1597.21    115.68 o 
   1  13   5    14365.01    14969.28    206.97 o 
   2  13   5     6601.00     6819.94    114.15 o 
   3  13   5     1775.82     1576.77     87.52 o 
   4  13   5     5630.80     5844.89    141.31 o 
   5  13   5     4553.14     4481.33    130.75 o 
   6  13   5      205.48      159.03     51.86 o 
   0  14   5     5652.91     5725.23    165.40 o 
   1  14   5     2892.79     2945.74     89.93 o 
   2  14   5     1535.61     1512.34     87.91 o 
   3  14   5     6805.02     6914.89    133.43 o 
   4  14   5      422.31      463.37     59.10 o 
   5  14   5     3981.45     4092.43    140.94 o 
   1  15   5     7101.29     7264.47    152.96 o 
   2  15   5     4732.72     4835.65    158.51 o 
   3  15   5      584.80      596.60     50.44 o 
   4  15   5     3020.60     3024.17    122.06 o 
   5  15   5     4907.18     5010.81    308.83 o 
   0  16   5     7622.66     7599.64    228.96 o 
   1  16   5     1126.45     1022.84     68.91 o 
   2  16   5      547.61      514.77     68.46 o 
   3  16   5     6261.71     6166.39    195.28 o 
   4  16   5      729.64      734.84     71.21 o 
   1  17   5     5366.68     5647.90    162.21 o 
   2  17   5     3925.24     3933.65    179.79 o 
   3  17   5       30.67       38.78     58.35 o 
   0  18   5     3838.10     4039.56    208.96 o 
   1  18   5     1171.31     1091.97     99.37 o 
   2  18   5      883.87      863.88     99.65 o 
   1  19   5     4661.20     4727.60    257.94 o 
   0   0   6    64719.69    68245.07   1783.52 o 
   1   0   6     8590.72     7919.62    209.26 o 
   2   0   6    94019.99    94546.32   1188.88 o 
   3   0   6     2793.51     2749.69     77.36 o 
   4   0   6    10301.62    10797.36    211.62 o 
   5   0   6        4.67       37.84     39.56 o 
   6   0   6    51007.55    52385.57    880.34 o 
   7   0   6      538.45      590.11     95.31 o 
   8   0   6    17953.75    17811.59    517.31 o 
   1   1   6    13404.28    12760.32    191.19 o 
   2   1   6      181.42      192.08     17.22 o 
   3   1   6     1680.67     1675.04     43.27 o 
   4   1   6        1.39       16.63     18.51 o 
   5   1   6        6.00      -16.39     23.62 o 
   6   1   6      648.28      786.83     63.40 o 
   7   1   6       64.61      152.05     49.35 o 
   8   1   6       28.21      121.21     67.88 o 
   0   2   6   119031.45   117701.66   2086.46 o 
   1   2   6     2448.47     2568.17     55.10 o 
   2   2   6    54544.96    55045.66    542.78 o 
   3   2   6     6019.04     6563.25     87.78 o 
   4   2   6     8937.39     9211.65    147.29 o 
   5   2   6       23.44       35.69     25.69 o 
   6   2   6    52724.42    54466.05    643.14 o 
   7   2   6        9.62      -10.08     60.72 o 
   8   2   6    15096.82    15528.71    389.10 o 
   1   3   6      576.53      541.25     28.50 o 
   2   3   6     4051.93     4110.26     66.57 o 
   3   3   6      206.33      211.69     22.59 o 
   4   3   6      338.19      399.72     28.31 o 
   5   3   6      290.08      212.52     42.16 o 
   6   3   6      625.50      693.88     67.72 o 
   7   3   6       13.09      199.16     59.14 o 
   8   3   6      188.80      278.29    138.67 o 
   0   4   6   198516.56   189981.30   1871.11 o 
   1   4   6     1526.23     1305.61     37.96 o 
   2   4   6    36322.22    36650.90    337.64 o 
   3   4   6     2133.10     2296.45     91.62 o 
   4   4   6     5281.53     5371.97    120.73 o 
   5   4   6      148.05      271.02     39.09 o 
   6   4   6    50725.80    51412.77    684.05 o 
   7   4   6      183.48      140.44     59.07 o 
   8   4   6    13009.93    13608.48    640.27 o 
   1   5   6       18.99       18.19     10.72 o 
   2   5   6      904.87      926.64     60.67 o 
   3   5   6       31.32       28.36     17.57 o 
   4   5   6     2521.51     2672.22     67.52 o 
   5   5   6      901.28      995.35     64.44 o 
   6   5   6      357.32      368.48     54.36 o 
   7   5   6        6.93       95.46     68.62 o 
   8   5   6      816.57      881.89    147.36 o 
   0   6   6   109276.52   108798.02   1091.17 o 
   1   6   6    13049.52    13045.33    115.96 o 
   2   6   6    41061.75    41796.80    317.69 o 
   3   6   6      343.23      307.66     29.72 o 
   4   6   6     4259.81     4385.59     88.34 o 
   5   6   6     3880.08     3811.29    136.56 o 
   6   6   6    35182.82    35638.06    475.80 o 
   7   6   6      524.02      625.09    126.74 o 
   8   6   6    10725.59    10664.98    406.38 o 
   1   7   6     5796.05     5730.82     67.94 o 
   2   7   6    10545.69    10328.98    109.72 o 
   3   7   6       35.12       76.83     22.31 o 
   4   7   6     9175.31     9103.67    138.25 o 
   5   7   6     1372.27     1393.53     75.65 o 
   6   7   6     1816.54     1820.06     96.31 o 
   7   7   6      888.75     1097.57    189.54 o 
   0   8   6    38829.88    39356.77    440.04 o 
   1   8   6       91.37      104.78     16.91 o 
   2   8   6    18491.23    19104.15    174.53 o 
   3   8   6       99.41      119.65     24.77 o 
   4   8   6     7049.21     6663.41    143.77 o 
   5   8   6      586.19      529.77     82.33 o 
   6   8   6    23117.60    22490.94    342.96 o 
   7   8   6       17.85       44.88     49.78 o 
   1   9   6      192.15      185.18     17.82 o 
   2   9   6     8347.73     8129.41    101.48 o 
   3   9   6      342.85      244.79     55.99 o 
   4   9   6     6473.12     6250.23    130.95 o 
   5   9   6      155.15      152.72     40.19 o 
   6   9   6      260.89      231.10     47.57 o 
   7   9   6        1.14       41.64    121.23 o 
   0  10   6    42119.76    42155.58    495.10 o 
   1  10   6     1441.21     1229.65     37.34 o 
   2  10   6    19359.21    19242.92    194.12 o 
   3  10   6      873.03      915.15     49.11 o 
   4  10   6     4998.63     4608.41    119.01 o 
   5  10   6      160.69      119.04     39.05 o 
   6  10   6    19614.62    19080.94    309.41 o 
   7  10   6       75.31       78.30     49.67 o 
   1  11   6      969.36     1010.34     39.78 o 
   2  11   6     8141.76     8043.16    110.55 o 
   3  11   6        0.34       34.07     25.85 o 
   4  11   6    11542.06    11479.62    207.67 o 
   5  11   6      250.43      193.43     45.19 o 
   6  11   6      143.66       93.74     41.17 o 
   7  11   6       31.56       91.87     55.20 o 
   0  12   6    41787.42    41921.58    575.28 o 
   1  12   6     1883.77     1900.84     57.03 o 
   2  12   6    20195.17    20103.53    225.11 o 
   3  12   6     1714.50     1671.33     73.02 o 
   4  12   6     2985.66     2892.63    111.32 o 
   5  12   6     1064.97     1036.18     74.22 o 
   6  12   6    16660.46    16459.84    376.69 o 
   1  13   6     1127.22     1178.57     55.06 o 
   2  13   6     8155.33     8163.25    128.35 o 
   3  13   6       48.03       59.68     32.23 o 
   4  13   6    12780.00    13000.61    223.42 o 
   5  13   6        4.25       59.39     38.01 o 
   6  13   6      171.16      181.01     51.53 o 
   0  14   6    20482.19    20814.68    396.76 o 
   1  14   6      392.31      386.44     43.91 o 
   2  14   6     8737.96     8801.12    160.02 o 
   3  14   6      221.13      246.30     40.14 o 
   4  14   6     2181.21     2238.99    136.44 o 
   5  14   6       12.83       -0.48     43.32 o 
   1  15   6       33.59       31.62     33.85 o 
   2  15   6     6494.53     6379.74    170.90 o 
   3  15   6        2.82       13.29     30.83 o 
   4  15   6     5898.22     5881.33    161.14 o 
   5  15   6      175.71      175.68     60.25 o 
   0  16   6    16937.23    17496.22    375.07 o 
   1  16   6       19.75       36.09     36.85 o 
   2  16   6     4684.34     4946.11    167.54 o 
   3  16   6     2524.00     2823.00    217.54 o 
   4  16   6     1299.21     1372.32     87.84 o 
   1  17   6        6.89      -25.69     41.36 o 
   2  17   6     4070.98     4188.00    235.23 o 
   3  17   6       41.21      -11.61     53.76 o 
   0  18   6    11738.69    12277.61    364.96 o 
   1  18   6      282.19      197.76     69.71 o 
   2  18   6     4719.49     5299.10    205.74 o 
   1   1   7    76248.66    75287.05    775.70 o 
   2   1   7    19594.23    19335.58    181.84 o 
   3   1   7     8936.37     9640.17    116.26 o 
   4   1   7     4434.86     4766.95     81.67 o 
   5   1   7    30468.38    31268.13    370.40 o 
   6   1   7      369.59      356.11     49.05 o 
   7   1   7    18328.59    19348.76    358.61 o 
   8   1   7     1385.82     1535.82    135.80 o 
   0   2   7     8578.84     8125.76    254.92 o 
   1   2   7      690.43      717.21     27.31 o 
   2   2   7     5672.66     5533.20     84.46 o 
   3   2   7     1866.95     1983.66     76.41 o 
   4   2   7      230.89      225.43     26.91 o 
   5   2   7        1.69       35.49     24.27 o 
   6   2   7       99.69      155.80     40.77 o 
   7   2   7      139.76      183.08     56.81 o 
   8   2   7      123.88      192.88     74.37 o 
   1   3   7   115477.38   113499.73    996.53 o 
   2   3   7    13881.25    13796.05    155.44 o 
   3   3   7      564.30      605.54     31.33 o 
   4   3   7    11895.57    12132.38    162.20 o 
   5   3   7    32687.21    33093.82    457.45 o 
   6   3   7     1364.36     1331.03     88.40 o 
   7   3   7    31799.03    32253.37    957.20 o 
   8   3   7      945.40      927.17    116.01 o 
   0   4   7    16163.13    16289.14    188.54 o 
   1   4   7     1679.50     1781.23     48.18 o 
   2   4   7      319.99      304.40     25.10 o 
   3   4   7       46.78       83.57     19.92 o 
   4   4   7      437.59      475.75     35.40 o 
   5   4   7       48.39       73.84     31.57 o 
   6   4   7     1416.48     1425.48    127.23 o 
   7   4   7        8.07        2.59     47.75 o 
   8   4   7       53.65      192.91    151.48 o 
   1   5   7   125595.59   122092.44    832.38 o 
   2   5   7     7102.41     7030.58     98.05 o 
   3   5   7     3188.14     3232.70     72.90 o 
   4   5   7     8193.07     8203.71    131.42 o 
   5   5   7    39230.76    39606.38    427.85 o 
   6   5   7     1074.18     1236.92     82.58 o 
   7   5   7    31583.44    31911.37    661.38 o 
   8   5   7      985.03     1103.21    157.44 o 
   0   6   7      101.62       98.62     22.39 o 
   1   6   7     2678.30     2409.44     39.77 o 
   2   6   7     3134.39     3101.24     52.41 o 
   3   6   7    14216.18    14136.89    174.95 o 
   4   6   7        0.85      -14.09     21.94 o 
   5   6   7     1551.29     1559.67     66.72 o 
   6   6   7      393.96      411.49     56.83 o 
   7   6   7      496.65      498.76    169.66 o 
   8   6   7      330.39      326.13    107.51 o 
   1   7   7    77441.14    76760.07    521.99 o 
   2   7   7     5886.97     5784.46     81.46 o 
   3   7   7     2007.39     1975.16     57.25 o 
   4   7   7     2379.52     2433.02     80.18 o 
   5   7   7    25677.00    24804.01    335.94 o 
   6   7   7      100.13       75.01     39.84 o 
   7   7   7    26462.24    25922.74    990.54 o 
   0   8   7        7.15       10.89     19.19 o 
   1   8   7       21.51       37.25     13.12 o 
   2   8   7      989.97      986.07     60.72 o 
   3   8   7     4336.48     4399.79     85.64 o 
   4   8   7      456.77      471.51     61.47 o 
   5   8   7      758.30      908.69     62.12 o 
   6   8   7       86.08      111.45     51.58 o 
   7   8   7        7.50      -20.26     69.20 o 
   1   9   7    49107.39    49179.81    356.96 o 
   2   9   7     7461.45     7347.62     93.87 o 
   3   9   7      492.30      517.27     48.42 o 
   4   9   7     1456.56     1394.95     78.39 o 
   5   9   7    13416.97    13221.79    381.59 o 
   6   9   7     1029.45      966.39     71.14 o 
   7   9   7    22966.19    22887.37    470.00 o 
   0  10   7       25.48       30.41     25.46 o 
   1  10   7     3230.91     3118.56     61.58 o 
   2  10   7       20.61       -5.27     17.91 o 
   3  10   7     6054.92     5903.30    113.58 o 
   4  10   7        2.35       18.46     26.94 o 
   5  10   7     2138.87     2222.20     94.50 o 
   6  10   7      312.92      316.00     52.58 o 
   7  10   7      352.37      344.99     80.47 o 
   1  11   7    30481.42    30023.70    286.09 o 
   2  11   7     4582.14     4535.03    101.30 o 
   3  11   7     2493.68     2541.30     78.49 o 
   4  11   7      475.77      453.01     49.58 o 
   5  11   7    11926.43    11609.30    221.41 o 
   6  11   7      757.16      661.96     68.02 o 
   0  12   7     1501.44     1558.33     83.50 o 
   1  12   7      997.43     1119.70     47.10 o 
   2  12   7       85.82       61.30     25.13 o 
   3  12   7    10631.87    10349.84    183.43 o 
   4  12   7       22.90       61.42     34.26 o 
   5  12   7     3898.48     3870.55    157.99 o 
   6  12   7      192.23      120.78     61.57 o 
   1  13   7    11652.44    11847.38    168.25 o 
   2  13   7     3427.32     3350.30     81.26 o 
   3  13   7     1043.38     1183.50     64.19 o 
   4  13   7     3296.41     3344.54    118.59 o 
   5  13   7     6067.11     5814.02    157.17 o 
   6  13   7       23.75      -36.91     36.91 o 
   0  14   7     3986.65     3954.92    154.89 o 
   1  14   7     1419.34     1290.61     66.42 o 
   2  14   7      362.58      388.53     44.60 o 
   3  14   7     9807.56     9752.60    180.48 o 
   4  14   7      362.45      312.04     48.70 o 
   5  14   7     3803.36     3606.13    144.41 o 
   1  15   7     6670.10     6774.16    148.64 o 
   2  15   7      707.42      728.50     72.00 o 
   3  15   7      431.71      454.30     52.99 o 
   4  15   7     1879.41     2028.39    142.66 o 
   5  15   7     3473.90     3551.64    232.96 o 
   0  16   7     1383.90     1376.31    113.75 o 
   1  16   7     3035.97     3144.19    116.65 o 
   2  16   7      774.81      876.98    103.75 o 
   3  16   7     5355.93     5651.18    159.95 o 
   4  16   7       38.84       98.60     47.75 o 
   1  17   7     9228.08     9658.93    225.20 o 
   2  17   7     1430.21     1459.29    114.93 o 
   3  17   7      846.40      984.37    109.42 o 
   0  18   7     1865.62     1984.60    162.58 o 
   1  18   7     1534.90     1421.17    116.71 o 
   2  18   7      528.93      543.55     92.85 o 
   0   0   8   104309.65   103269.84   1822.22 o 
   1   0   8     8710.11     9256.46    187.14 o 
   2   0   8     5317.76     5448.72    139.57 o 
   3   0   8    51341.24    50768.89    612.44 o 
   4   0   8      375.95      362.44     68.20 o 
   5   0   8     9595.82    10329.95    267.74 o 
   6   0   8    14210.63    14936.80    357.63 o 
   7   0   8      559.53      608.21     98.40 o 
   8   0   8     7289.19     7346.44    441.09 o 
   1   1   8       21.78       67.95     13.49 o 
   2   1   8      293.04      337.73     19.22 o 
   3   1   8      234.99      315.16     21.51 o 
   4   1   8      747.43      786.50     40.01 o 
   5   1   8      466.76      451.74     48.20 o 
   6   1   8      172.52      149.41     41.85 o 
   7   1   8      178.08      233.35     50.11 o 
   8   1   8        1.31       35.64     61.58 o 
   0   2   8   102013.35    99684.19   1234.46 o 
   1   2   8    16968.46    17083.39    158.29 o 
   2   2   8    14532.02    14838.36    147.01 o 
   3   2   8    75385.64    76972.45    594.23 o 
   4   2   8     2171.64     2096.72     56.69 o 
   5   2   8    12084.72    12592.01    185.18 o 
   6   2   8    24086.01    24731.82    356.45 o 
   7   2   8      407.00      465.53     74.44 o 
   8   2   8     6395.86     6900.63    354.35 o 
   1   3   8       62.19       53.99     13.31 o 
   2   3   8     3904.54     4191.82     65.99 o 
   3   3   8       54.34       87.00     17.38 o 
   4   3   8     1107.90     1255.12     61.38 o 
   5   3   8        2.72        1.95     25.65 o 
   6   3   8      789.20      831.43     74.39 o 
   7   3   8       73.19      200.20     58.44 o 
   8   3   8      174.65      146.25     66.85 o 
   0   4   8    71841.56    71925.97    689.68 o 
   1   4   8    33614.68    33478.67    313.78 o 
   2   4   8    21450.90    21455.41    206.52 o 
   3   4   8    44687.25    44195.55    388.48 o 
   4   4   8     6054.25     6280.93    112.81 o 
   5   4   8    12607.91    12747.81    185.68 o 
   6   4   8    24215.46    23732.55    392.29 o 
   7   4   8        5.55       71.01     56.11 o 
   8   4   8     7221.80     6849.10    280.40 o 
   1   5   8     7109.93     7188.18     82.83 o 
   2   5   8     2080.91     2091.39     50.67 o 
   3   5   8      270.10      271.58     27.19 o 
   4   5   8     1319.18     1333.01     49.66 o 
   5   5   8     1297.68     1348.50     61.84 o 
   6   5   8      279.74      236.20     53.16 o 
   7   5   8      502.87      711.47    142.64 o 
   8   5   8      658.02      831.01    141.50 o 
   0   6   8    27332.82    27344.62    300.31 o 
   1   6   8    22776.50    22727.70    182.97 o 
   2   6   8    11722.82    11452.76    149.22 o 
   3   6   8    22571.39    22954.87    251.40 o 
   4   6   8     5246.98     5272.27    101.11 o 
   5   6   8     9418.49     9377.94    149.32 o 
   6   6   8     8546.69     8757.19    223.80 o 
   7   6   8       97.00      181.35     88.41 o 
   8   6   8     7646.34     7230.56    548.05 o 
   1   7   8     8609.83     8705.85     89.34 o 
   2   7   8      691.30      673.56     49.53 o 
   3   7   8     1617.23     1638.29     56.38 o 
   4   7   8      335.01      399.15     45.99 o 
   5   7   8      743.31      819.88     62.17 o 
   6   7   8       88.87       85.03     41.73 o 
   7   7   8     1782.47     1854.95    115.73 o 
   0   8   8    42084.82    42183.75    529.31 o 
   1   8   8     9462.69     9706.84    100.48 o 
   2   8   8    15780.45    15738.76    152.02 o 
   3   8   8    21516.63    21272.04    217.77 o 
   4   8   8     2790.64     2900.42    100.37 o 
   5   8   8    12665.07    12621.06    210.61 o 
   6   8   8    10614.16    10184.73    203.07 o 
   7   8   8      388.09      541.70     81.10 o 
   1   9   8     8159.03     8135.45     92.09 o 
   2   9   8     2489.76     2419.87     54.08 o 
   3   9   8       83.57       92.45     25.21 o 
   4   9   8     3556.17     3517.87    101.56 o 
   5   9   8     2535.53     2577.63     98.60 o 
   6   9   8       97.19       54.34     37.00 o 
   7   9   8     1912.73     1974.72    106.17 o 
   0  10   8    37007.76    36615.82    485.74 o 
   1  10   8    10048.30     9955.81    125.27 o 
   2  10   8     6531.61     6364.57     95.20 o 
   3  10   8    16899.33    16721.66    220.86 o 
   4  10   8     1678.89     1772.87     77.00 o 
   5  10   8    15462.37    15072.66    321.10 o 
   6  10   8    10331.18    10643.09    216.72 o 
   7  10   8      178.66      213.65     56.31 o 
   1  11   8     6937.38     6755.48     98.72 o 
   2  11   8    12009.27    12100.51    156.64 o 
   3  11   8     1329.41     1227.42     59.01 o 
   4  11   8     8414.85     8340.88    174.18 o 
   5  11   8     4190.86     4032.76    125.08 o 
   6  11   8       74.38      140.52     45.94 o 
   0  12   8     9501.45     9789.80    198.17 o 
   1  12   8     9590.39     9585.95    134.00 o 
   2  12   8     2745.06     2712.26     76.72 o 
   3  12   8    23587.95    23721.38    294.58 o 
   4  12   8     1315.01     1215.09     73.81 o 
   5  12   8     6453.94     6256.63    160.21 o 
   6  12   8     4329.18     4250.67    148.30 o 
   1  13   8     8468.53     8313.40    137.55 o 
   2  13   8     1946.86     1838.49     83.28 o 
   3  13   8      252.26      242.73     40.86 o 
   4  13   8     1203.32     1105.73     86.64 o 
   5  13   8     3973.70     3866.84    147.70 o 
   6  13   8      188.30      199.55     56.68 o 
   0  14   8     7312.49     6923.30    206.92 o 
   1  14   8     1425.29     1349.87     67.84 o 
   2  14   8     4002.86     4008.73    166.74 o 
   3  14   8    16263.25    16732.30    236.73 o 
   4  14   8     1102.77     1148.05     71.96 o 
   5  14   8     2145.95     2140.18    110.52 o 
   1  15   8     5716.55     5781.58    131.09 o 
   2  15   8     2914.53     2794.97    119.75 o 
   3  15   8       48.84       51.47     36.20 o 
   4  15   8     3988.94     4135.29    171.21 o 
   5  15   8     2476.41     2225.18    129.74 o 
   0  16   8    10166.16    10195.44    276.12 o 
   1  16   8     1999.97     1935.16     95.17 o 
   2  16   8     1874.50     1783.02    112.04 o 
   3  16   8     7397.21     7743.60    197.59 o 
   4  16   8      270.83      253.37     59.54 o 
   1  17   8     3082.99     3209.45    164.48 o 
   2  17   8     1842.04     1654.62    173.39 o 
   3  17   8       72.60       54.09     57.30 o 
   0  18   8     5156.39     5704.72    287.04 o 
   1  18   8     1948.82     2012.67    126.45 o 
   2  18   8     1143.78     1336.64    127.83 o 
   1   1   9      171.24      204.75     19.80 o 
   2   1   9    52958.17    51814.67    406.71 o 
   3   1   9      121.30      136.25     16.25 o 
   4   1   9    52312.48    53653.22    526.51 o 
   5   1   9       22.17       50.13     28.47 o 
   6   1   9     3782.76     3864.36    169.22 o 
   7   1   9     2391.85     2615.71    130.21 o 
   8   1   9     5995.23     5993.18    235.43 o 
   0   2   9     9636.85     8760.80    185.71 o 
   1   2   9     7062.77     6657.86     81.31 o 
   2   2   9      196.99      214.15     16.40 o 
   3   2   9       44.68       35.71     16.71 o 
   4   2   9       66.40       81.53     19.40 o 
   5   2   9      123.97      101.43     33.27 o 
   6   2   9     1051.87     1202.08     87.89 o 
   7   2   9       31.74       54.38     48.09 o 
   8   2   9        5.79       63.80     62.67 o 
   1   3   9     8123.98     8110.87     85.17 o 
   2   3   9   103704.77   102447.92    769.31 o 
   3   3   9      332.56      314.67     23.45 o 
   4   3   9    70986.07    72356.84    681.53 o 
   5   3   9     2502.00     2578.77     97.01 o 
   6   3   9     5278.14     5403.44    161.78 o 
   7   3   9     1328.42     1300.70    108.64 o 
   8   3   9    10864.88    11340.44    305.11 o 
   0   4   9    61209.32    61373.81    641.45 o 
   1   4   9     1125.28     1184.69     29.61 o 
   2   4   9     1124.55     1146.13     37.14 o 
   3   4   9     1705.42     1881.21     51.50 o 
   4   4   9      294.24      239.05     34.33 o 
   5   4   9      421.77      384.64     48.72 o 
   6   4   9     4337.25     4435.84    148.61 o 
   7   4   9       31.96       61.74     51.82 o 
   8   4   9     1166.09     1612.76    194.51 o 
   1   5   9     4975.39     5060.84     65.53 o 
   2   5   9    33466.65    33400.64    305.25 o 
   3   5   9     1565.73     1534.01     56.47 o 
   4   5   9    53278.59    52872.48    498.70 o 
   5   5   9      807.33      915.65     54.04 o 
   6   5   9     2365.64     2328.08     94.64 o 
   7   5   9     1250.61     1091.14    237.38 o 
   8   5   9     8491.16     8964.94    368.08 o 
   0   6   9    15534.76    15900.08    200.02 o 
   1   6   9      439.93      476.03     24.63 o 
   2   6   9     2850.13     3005.79     63.31 o 
   3   6   9     2722.46     2730.54     60.75 o 
   4   6   9      815.07      875.89     49.54 o 
   5   6   9        0.45        1.31     25.93 o 
   6   6   9     8586.36     8585.36    170.28 o 
   7   6   9        0.55      -24.53     61.87 o 
   1   7   9     3209.62     3342.89     54.11 o 
   2   7   9    53454.70    52928.23    417.01 o 
   3   7   9      539.17      565.62     33.56 o 
   4   7   9    43096.32    42749.03    429.81 o 
   5   7   9       50.31       17.84     29.99 o 
   6   7   9     1776.24     1816.27     98.07 o 
   7   7   9     1294.70     1285.94    172.02 o 
   0   8   9     1380.52     1344.29     64.04 o 
   1   8   9      835.47      927.83     31.07 o 
   2   8   9     1267.65     1302.39     39.41 o 
   3   8   9       38.19       49.60     21.95 o 
   4   8   9      142.69      178.39     30.49 o 
   5   8   9      397.26      369.35     46.36 o 
   6   8   9     4118.47     4012.37    121.06 o 
   7   8   9      340.39      263.52     68.82 o 
   1   9   9    12176.79    11828.94    119.92 o 
   2   9   9    45765.67    45842.18    373.04 o 
   3   9   9       34.88       52.95     24.06 o 
   4   9   9    29273.03    29022.84    350.22 o 
   5   9   9     3562.71     3476.77    154.01 o 
   6   9   9     4155.67     3851.88    142.33 o 
   7   9   9     1812.91     1859.73    121.29 o 
   0  10   9     9083.85     8717.32    163.14 o 
   1  10   9     3267.93     3283.77     63.86 o 
   2  10   9     5315.97     5098.86    103.84 o 
   3  10   9     4608.73     4673.33    121.43 o 
   4  10   9      462.46      436.57     47.43 o 
   5  10   9     1867.65     1820.10     88.38 o 
   6  10   9     1919.73     1967.79     98.47 o 
   7  10   9      333.37      248.94     58.42 o 
   1  11   9      246.14      220.09     27.09 o 
   2  11   9    29443.55    29094.04    326.21 o 
   3  11   9      215.86      170.10     34.13 o 
   4  11   9    25596.54    24581.42    336.46 o 
   5  11   9       91.58       81.59     40.72 o 
   6  11   9      813.62      857.11     74.30 o 
   0  12   9     4575.07     4463.34    120.55 o 
   1  12   9     3367.16     3175.82     75.72 o 
   2  12   9     6484.38     6490.73    111.96 o 
   3  12   9      518.23      433.38     48.30 o 
   4  12   9     1486.43     1509.03     81.81 o 
   5  12   9      669.20      705.05     87.01 o 
   6  12   9     1485.79     1421.73     96.23 o 
   1  13   9      746.51      768.67     49.63 o 
   2  13   9    18588.73    18732.48    242.27 o 
   3  13   9      122.54      155.81     33.89 o 
   4  13   9    18025.57    17508.28    262.37 o 
   5  13   9        6.07       -8.34     38.97 o 
   6  13   9      387.91      272.17     61.37 o 
   0  14   9    12113.11    12040.57    334.32 o 
   1  14   9       22.38       38.53     33.07 o 
   2  14   9     2979.83     2969.32    117.32 o 
   3  14   9      177.98      120.60     36.51 o 
   4  14   9     2100.73     2025.06     96.24 o 
   5  14   9        2.31      -22.75     46.78 o 
   1  15   9     3832.90     4148.64    137.39 o 
   2  15   9     9768.22     9607.19    221.82 o 
   3  15   9       11.37        1.77     35.82 o 
   4  15   9    12434.72    12680.46    256.29 o 
   5  15   9      720.79      830.05    222.84 o 
   0  16   9    14723.54    14976.07    514.33 o 
   1  16   9       95.51      130.77     48.57 o 
   2  16   9     2523.41     2441.35    122.53 o 
   3  16   9     1696.69     1781.49    145.22 o 
   4  16   9     1057.68      963.29     98.06 o 
   1  17   9      573.55      466.11     81.96 o 
   2  17   9     8070.18     8087.35    270.69 o 
   3  17   9        4.61       97.47     86.87 o 
   0  18   9     9696.35    11094.48    399.15 o 
   1  18   9      180.46      101.22     66.36 o 
   2  18   9     3077.50     3157.42    184.49 o 
   0   0  10     1211.98      998.83     52.36 o 
   1   0  10     4518.01     4296.33     77.16 o 
   2   0  10    22647.82    23503.63    283.84 o 
   3   0  10    95317.48    95643.54    985.19 o 
   4   0  10     1646.26     1698.99     86.25 o 
   5   0  10    26683.98    27294.76    522.65 o 
   6   0  10     3705.54     3466.93    214.96 o 
   7   0  10     1425.17     1657.20    138.92 o 
   8   0  10     2179.40     2300.93    277.98 o 
   1   1  10     2470.57     2392.73     54.93 o 
   2   1  10       34.31       52.58     12.32 o 
   3   1  10     1404.35     1285.84     36.02 o 
   4   1  10       54.65       88.82     20.46 o 
   5   1  10      237.42      197.58     38.17 o 
   6   1  10      696.18      637.94     70.94 o 
   7   1  10      106.77      140.19     55.64 o 
   8   1  10       37.31       37.94     63.61 o 
   0   2  10    11496.08    11293.37    194.69 o 
   1   2  10    21682.60    21275.64    175.80 o 
   2   2  10    25454.38    25554.29    214.40 o 
   3   2  10   151066.38   149889.28   1063.53 o 
   4   2  10     4536.84     4372.55     87.17 o 
   5   2  10    26040.36    27096.11    369.19 o 
   6   2  10     7426.14     7711.47    196.41 o 
   7   2  10     1937.73     2128.94    123.19 o 
   8   2  10     1660.97     1701.93    134.84 o 
   1   3  10       22.28       23.18     12.03 o 
   2   3  10      164.93      100.41     17.94 o 
   3   3  10     1619.98     1490.06     36.34 o 
   4   3  10     1069.54     1122.93     53.81 o 
   5   3  10      547.11      582.97     45.84 o 
   6   3  10      157.29      126.40     45.34 o 
   7   3  10       14.05       92.52     66.54 o 
   8   3  10      220.78      210.20     80.13 o 
   0   4  10     1169.70     1136.83     48.88 o 
   1   4  10    17288.87    17258.84    151.39 o 
   2   4  10      572.10      534.26     31.49 o 
   3   4  10    74259.68    73591.72    579.44 o 
   4   4  10      248.88      260.59     29.18 o 
   5   4  10    21713.20    21678.35    272.97 o 
   6   4  10     2704.83     2599.07    122.21 o 
   7   4  10     1017.69     1040.72    102.64 o 
   8   4  10     1054.65      921.31    214.80 o 
   1   5  10     3707.24     3650.30     62.33 o 
   2   5  10      178.53      215.77     23.82 o 
   3   5  10       14.33        0.61     15.16 o 
   4   5  10      556.37      558.72     37.13 o 
   5   5  10      577.53      664.25     46.06 o 
   6   5  10        3.48        0.83     33.87 o 
   7   5  10     1587.36     1542.31    157.66 o 
   8   5  10       41.61       71.04     94.57 o 
   0   6  10    15487.99    14942.99    195.24 o 
   1   6  10    22831.19    22268.63    185.14 o 
   2   6  10       29.69       25.25     17.90 o 
   3   6  10    31213.21    31491.22    320.52 o 
   4   6  10       84.51       39.36     24.09 o 
   5   6  10    23321.97    23117.55    276.37 o 
   6   6  10     2596.00     2714.34     96.14 o 
   7   6  10     1970.15     2180.88    121.76 o 
   1   7  10     1318.46     1293.58     35.41 o 
   2   7  10     1677.45     1700.43     44.76 o 
   3   7  10        5.98       21.67     21.63 o 
   4   7  10       25.72       31.97     24.80 o 
   5   7  10     1338.74     1400.63     64.80 o 
   6   7  10      422.77      434.55     58.43 o 
   7   7  10     1320.83     1364.71    104.29 o 
   0   8  10     1060.06      993.36     71.26 o 
   1   8  10    13806.64    13550.75    127.25 o 
   2   8  10      239.92      237.24     23.67 o 
   3   8  10    44876.51    44119.25    393.33 o 
   4   8  10       79.20      132.42     29.52 o 
   5   8  10    20814.66    20059.88    277.03 o 
   6   8  10     1089.37     1117.06     73.45 o 
   7   8  10      974.67      906.38    134.82 o 
   1   9  10     8842.24     8634.17    108.46 o 
   2   9  10        5.57       19.25     18.35 o 
   3   9  10      218.97      135.58     26.21 o 
   4   9  10      171.25      178.39     39.80 o 
   5   9  10     3352.52     3290.25    106.96 o 
   6   9  10        2.10        5.59     37.95 o 
   7   9  10     2423.00     2554.58    126.78 o 
   0  10  10     1400.70     1398.15     73.04 o 
   1  10  10     2115.73     2143.48     59.40 o 
   2  10  10      148.07      180.99     24.60 o 
   3  10  10    40688.98    40288.03    432.29 o 
   4  10  10      263.22      229.86     41.37 o 
   5  10  10    11048.68    10834.75    211.84 o 
   6  10  10      773.10      941.59     75.76 o 
   7  10  10      278.68      207.90     57.04 o 
   1  11  10    10962.68    11007.63    180.06 o 
   2  11  10     1063.43     1107.45     50.26 o 
   3  11  10      429.71      447.39     43.51 o 
   4  11  10      140.39      184.63     42.79 o 
   5  11  10     3689.41     3549.77    121.45 o 
   6  11  10        0.46       22.05     39.50 o 
   0  12  10    10508.14    10466.39    212.81 o 
   1  12  10     7015.13     7208.17    116.31 o 
   2  12  10     2160.06     2171.19     67.95 o 
   3  12  10    30212.18    29967.16    385.83 o 
   4  12  10     1530.28     1489.40     78.40 o 
   5  12  10     9591.96     9366.88    204.28 o 
   6  12  10     3353.86     3328.19    135.32 o 
   1  13  10     6638.64     6539.11    123.43 o 
   2  13  10     1528.25     1566.57     68.36 o 
   3  13  10      215.58      199.12     36.45 o 
   4  13  10     1630.45     1721.19    109.08 o 
   5  13  10     3656.10     3743.73    130.85 o 
   0  14  10       19.45       83.35     52.13 o 
   1  14  10     7240.78     7127.09    134.99 o 
   2  14  10     1045.91     1038.49     65.76 o 
   3  14  10    15880.90    15577.19    222.51 o 
   4  14  10      799.52      755.75     94.03 o 
   5  14  10     7532.73     7323.09    220.59 o 
   1  15  10     9300.05     9281.65    217.98 o 
   2  15  10      761.04      724.94     66.63 o 
   3  15  10      167.79      116.56     42.75 o 
   4  15  10      480.12      458.93     64.28 o 
   0  16  10      585.87      628.26     91.16 o 
   1  16  10     1938.49     1750.06    104.54 o 
   2  16  10      722.09      653.66     76.83 o 
   3  16  10    15144.94    14648.53    447.90 o 
   4  16  10      191.83      133.78     61.72 o 
   1  17  10     6887.43     7326.98    213.04 o 
   2  17  10      578.85      429.08     84.71 o 
   3  17  10       63.37       23.66     58.71 o 
   0  18  10      579.66      841.28    139.23 o 
   1  18  10      539.15      429.28     85.58 o 
   1   1  11    39680.02    39415.85    286.05 o 
   2   1  11    62276.45    60808.93    437.61 o 
   3   1  11      129.93      154.70     17.35 o 
   4   1  11    30919.43    31402.19    317.28 o 
   5   1  11     7216.08     7539.14    160.75 o 
   6   1  11     2266.14     2201.35    100.53 o 
   7   1  11    12552.29    12885.19    284.82 o 
   8   1  11     7415.47     7575.71    308.48 o 
   0   2  11    15928.75    16076.44    215.45 o 
   1   2  11     4597.73     4633.69     57.35 o 
   2   2  11       26.14       35.79     14.31 o 
   3   2  11      297.56      406.35     21.87 o 
   4   2  11      904.94      953.96     45.06 o 
   5   2  11      187.63      116.89     35.17 o 
   6   2  11      581.66      634.97     77.08 o 
   7   2  11        6.53       24.39     47.06 o 
   8   2  11       84.56      194.80     74.66 o 
   1   3  11    53040.90    52821.16    374.99 o 
   2   3  11    23551.28    22739.21    192.26 o 
   3   3  11      457.19      434.05     25.76 o 
   4   3  11    42627.38    42834.71    414.26 o 
   5   3  11    19862.36    20238.64    335.69 o 
   6   3  11      126.64      129.41     47.42 o 
   7   3  11    13590.86    13940.24    449.63 o 
   8   3  11     4173.84     4420.14    212.92 o 
   0   4  11     1441.46     1306.02     46.57 o 
   1   4  11    14712.98    14773.21    137.93 o 
   2   4  11     1106.70     1152.73     46.76 o 
   3   4  11     2151.24     2082.94     50.66 o 
   4   4  11     1821.35     1828.68     61.81 o 
   5   4  11     1118.40     1133.00     64.17 o 
   6   4  11      478.13      504.23     54.02 o 
   7   4  11      439.43      364.86     74.41 o 
   8   4  11        5.93       92.26     74.59 o 
   1   5  11    17383.18    16909.41    154.56 o 
   2   5  11    21013.74    21309.93    219.68 o 
   3   5  11     1287.73     1464.45     47.83 o 
   4   5  11    34220.41    33765.93    332.46 o 
   5   5  11     9211.20     9103.39    159.09 o 
   6   5  11     1812.24     1901.12     88.81 o 
   7   5  11    12378.60    12311.90    337.45 o 
   0   6  11     2749.69     2788.27     73.77 o 
   1   6  11      581.93      531.07     24.71 o 
   2   6  11       82.85      117.68     22.18 o 
   3   6  11     1300.41     1274.92     49.44 o 
   4   6  11       59.80       81.24     25.08 o 
   5   6  11      892.76      990.41     82.45 o 
   6   6  11      611.33      723.84     56.87 o 
   7   6  11      242.69      194.20     59.26 o 
   1   7  11    47605.90    47125.02    360.01 o 
   2   7  11    28372.04    28316.32    262.17 o 
   3   7  11      224.20      250.17     29.88 o 
   4   7  11    35707.55    35468.54    376.98 o 
   5   7  11    13354.28    13545.65    198.26 o 
   6   7  11      877.09      829.49     70.09 o 
   7   7  11    16321.37    16518.04    461.90 o 
   0   8  11     7593.76     7638.35    160.34 o 
   1   8  11       18.72        5.28     14.69 o 
   2   8  11      963.99      920.27     36.75 o 
   3   8  11     6429.43     6590.70    107.40 o 
   4   8  11        8.88       12.64     25.82 o 
   5   8  11      471.99      530.57     55.48 o 
   6   8  11     2424.29     2500.65    151.08 o 
   7   8  11        2.69      -40.80     49.41 o 
   1   9  11    18172.06    18611.82    208.07 o 
   2   9  11     7656.51     7654.51    102.21 o 
   3   9  11      243.81      275.60     31.62 o 
   4   9  11    22137.14    21927.48    291.35 o 
   5   9  11     3725.14     3632.04    108.98 o 
   6   9  11      105.43       89.83     40.93 o 
   7   9  11     7920.25     7977.92    218.16 o 
   0  10  11      224.74      282.66     42.44 o 
   1  10  11      158.41      173.32     25.95 o 
   2  10  11     1478.59     1420.38     47.90 o 
   3  10  11     2123.11     2158.92     74.90 o 
   4  10  11      433.35      469.14     53.59 o 
   5  10  11      697.97      676.49     62.61 o 
   6  10  11     1235.26     1300.26     85.54 o 
   1  11  11    21801.17    21365.57    226.25 o 
   2  11  11    10548.70    10640.97    150.37 o 
   3  11  11      186.12      247.16     36.57 o 
   4  11  11    14094.75    13918.03    213.27 o 
   5  11  11     7777.94     7700.89    180.19 o 
   6  11  11      784.54      802.86     74.20 o 
   0  12  11     3729.03     3895.99    127.91 o 
   1  12  11     2184.00     2251.19     73.37 o 
   2  12  11      795.50      848.16     48.58 o 
   3  12  11     3127.06     3149.30    104.06 o 
   4  12  11      266.35      209.34     42.06 o 
   5  12  11     2265.04     2286.75    125.19 o 
   6  12  11     1284.90     1327.69     98.17 o 
   1  13  11    11608.25    11538.90    179.69 o 
   2  13  11     6638.76     6559.89    136.13 o 
   3  13  11      155.81      189.13     36.86 o 
   4  13  11     9506.74     8977.49    193.47 o 
   5  13  11     5167.15     5013.52    160.39 o 
   0  14  11     6040.25     6045.75    199.19 o 
   1  14  11     1883.78     1903.21     78.53 o 
   2  14  11     2481.25     2492.19    104.73 o 
   3  14  11     9151.86     9119.70    197.86 o 
   4  14  11      255.90      276.85     51.35 o 
   5  14  11     1993.28     1797.71    199.77 o 
   1  15  11     3256.21     3428.50    123.58 o 
   2  15  11     3177.70     3073.08    117.68 o 
   3  15  11      296.81      305.26     50.97 o 
   4  15  11     5764.30     5777.69    184.14 o 
   0  16  11     3153.98     3062.27    161.39 o 
   1  16  11      763.83      649.38     74.37 o 
   2  16  11     3608.85     3766.18    158.97 o 
   3  16  11     5788.97     5740.32    182.66 o 
   4  16  11      539.29      536.19     84.15 o 
   1  17  11     4572.19     5216.12    259.21 o 
   2  17  11     3412.79     3239.74    168.64 o 
   3  17  11      186.34      127.49     67.55 o 
   0  18  11     5682.49     5315.37    316.97 o 
   1  18  11     1070.59     1030.26    112.35 o 
   0   0  12   124042.73   122200.05   1506.78 o 
   1   0  12     6337.85     6271.81    106.65 o 
   2   0  12    33444.82    32555.67    344.17 o 
   3   0  12    27652.52    28025.39    343.12 o 
   4   0  12     6541.57     6616.33    149.81 o 
   5   0  12     8191.24     8018.94    416.32 o 
   6   0  12    42180.35    42743.23    862.69 o 
   7   0  12      816.99      957.03    118.39 o 
   8   0  12    13235.86    13708.34    643.52 o 
   1   1  12     1203.05     1176.88     32.92 o 
   2   1  12      382.28      422.42     22.65 o 
   3   1  12      499.50      524.12     26.52 o 
   4   1  12     2207.46     2256.03     58.96 o 
   5   1  12      613.07      731.64     60.10 o 
   6   1  12      193.31       50.84     43.80 o 
   7   1  12      141.59      216.02     63.71 o 
   8   1  12       10.08       66.86     68.58 o 
   0   2  12   232112.69   227107.55   2227.01 o 
   1   2  12     1315.82     1289.79     36.24 o 
   2   2  12    22135.53    21520.42    217.66 o 
   3   2  12     6008.65     6013.66     77.84 o 
   4   2  12     9561.31     9512.60    128.82 o 
   5   2  12     1909.14     2026.21     73.22 o 
   6   2  12    42262.90    42294.77    610.70 o 
   7   2  12      333.54      252.77     65.90 o 
   8   2  12    12923.11    13027.89    365.31 o 
   1   3  12     1164.00     1187.00     31.55 o 
   2   3  12     2702.70     2745.15     49.15 o 
   3   3  12      257.40      264.34     21.10 o 
   4   3  12     3613.80     3602.77     99.75 o 
   5   3  12     2281.14     2434.50    116.44 o 
   6   3  12       25.92       49.34     44.88 o 
   7   3  12      288.12      329.99     68.58 o 
   8   3  12      418.12      537.92     99.97 o 
   0   4  12    74755.90    72508.29    683.36 o 
   1   4  12       50.54       52.88     14.23 o 
   2   4  12    15524.87    15572.34    146.42 o 
   3   4  12     2717.99     2673.70     62.12 o 
   4   4  12     3572.28     3772.19    104.97 o 
   5   4  12      963.66      992.82     56.33 o 
   6   4  12    17389.56    18084.47    291.84 o 
   7   4  12        4.19       44.86     60.29 o 
   1   5  12     1878.40     1896.36     42.39 o 
   2   5  12     5283.33     5201.49     79.15 o 
   3   5  12       52.61       57.40     26.63 o 
   4   5  12      640.44      724.47     43.40 o 
   5   5  12        0.84        7.36     26.46 o 
   6   5  12      371.89      404.81     58.21 o 
   7   5  12       63.13      156.32     46.37 o 
   0   6  12    55952.39    56567.53    534.23 o 
   1   6  12     1924.10     1916.60     47.90 o 
   2   6  12    26245.33    26189.11    258.88 o 
   3   6  12    10737.77    10883.63    153.27 o 
   4   6  12     6201.19     6053.07    125.36 o 
   5   6  12     2910.13     2740.92     85.22 o 
   6   6  12    16418.08    16046.86    271.52 o 
   7   6  12        2.55       34.78     50.64 o 
   1   7  12     3095.51     3007.77     55.90 o 
   2   7  12     7777.16     7751.73    102.40 o 
   3   7  12      916.89      978.70     48.45 o 
   4   7  12     6939.55     6814.77    137.69 o 
   5   7  12      279.70      356.60     42.65 o 
   6   7  12       60.70       95.76     40.71 o 
   7   7  12      288.40      270.81     99.70 o 
   0   8  12    52731.40    52201.09    592.46 o 
   1   8  12      779.74      795.05     32.62 o 
   2   8  12     9985.57    10118.40    120.86 o 
   3   8  12     1900.68     1868.93     82.11 o 
   4   8  12     2479.42     2554.35     81.36 o 
   5   8  12      431.98      420.40     50.04 o 
   6   8  12    17376.43    17326.32    305.52 o 
   7   8  12      281.82      391.85     75.68 o 
   1   9  12      671.74      666.02     39.47 o 
   2   9  12    11077.47    10561.90    127.00 o 
   3   9  12       21.83        7.40     22.81 o 
   4   9  12     6054.06     5908.35    113.42 o 
   5   9  12      258.28      192.54     41.40 o 
   6   9  12      129.42      214.53     49.25 o 
   7   9  12      498.82      597.92     78.15 o 
   0  10  12    27349.43    26749.84    397.49 o 
   1  10  12      647.36      568.67     36.90 o 
   2  10  12     8922.38     8932.21    120.31 o 
   3  10  12     1201.88     1231.43     59.56 o 
   4  10  12      648.56      707.43     76.53 o 
   5  10  12      632.53      572.54     60.91 o 
   6  10  12    15568.83    15475.57    279.71 o 
   1  11  12      241.01      305.78     33.64 o 
   2  11  12     4473.71     4431.21     89.48 o 
   3  11  12      107.58       99.14     33.74 o 
   4  11  12     3618.60     3658.35    103.25 o 
   5  11  12       30.91       45.04     40.25 o 
   6  11  12      818.01      798.96     75.69 o 
   0  12  12    51564.30    51279.64    680.03 o 
   1  12  12     1710.26     1628.88     59.46 o 
   2  12  12    16268.52    16310.11    298.76 o 
   3  12  12     4312.03     4403.01    124.58 o 
   4  12  12     5018.54     5144.11    183.31 o 
   5  12  12     1742.19     1838.60    110.44 o 
   6  12  12    18377.64    17755.56    505.26 o 
   1  13  12     1833.90     1867.23     75.70 o 
   2  13  12     6884.70     6773.23    191.09 o 
   3  13  12        8.27       -8.50     30.46 o 
   4  13  12     9099.90     9591.65    203.69 o 
   5  13  12      343.61      391.47     83.33 o 
   0  14  12    31837.46    32628.51    825.78 o 
   1  14  12      934.99      890.23     59.42 o 
   2  14  12     4171.94     3867.67    142.62 o 
   3  14  12     2053.19     2070.25    106.11 o 
   4  14  12     1716.54     1678.14     98.21 o 
   5  14  12      491.33      582.55     84.68 o 
   1  15  12      534.86      409.97     58.04 o 
   2  15  12     6608.77     6452.94    167.71 o 
   3  15  12        1.52       85.41     70.06 o 
   4  15  12     5868.63     5840.19    248.42 o 
   0  16  12    20027.06    20779.16    441.27 o 
   1  16  12      355.39      356.03     64.41 o 
   2  16  12     3884.57     3754.78    171.35 o 
   3  16  12     1913.52     1821.40    113.37 o 
   1  17  12     1014.78      991.00    116.28 o 
   2  17  12     4562.13     4372.86    194.45 o 
   0  18  12     8313.79     8366.09    417.10 o 
   1   1  13    94002.34    92570.48    625.77 o 
   2   1  13      663.18      675.20     28.74 o 
   3   1  13        9.01       91.26     29.06 o 
   4   1  13     2579.23     2614.16     63.55 o 
   5   1  13    18891.72    19525.93    264.01 o 
   6   1  13       35.01       -5.25     38.51 o 
   7   1  13    34661.03    34897.15    597.37 o 
   8   1  13      284.77      168.30    248.50 o 
   0   2  13     1919.46     2323.51    190.22 o 
   1   2  13      287.67      307.91     25.12 o 
   2   2  13       27.06       34.27     14.70 o 
   3   2  13    11357.88    11013.16    118.48 o 
   4   2  13      174.97      161.23     23.13 o 
   5   2  13        6.86       47.11     28.27 o 
   6   2  13       69.64      125.64     50.96 o 
   7   2  13        0.35      -19.04     49.01 o 
   8   2  13        1.17       92.01     93.40 o 
   1   3  13    56966.64    56789.01    388.52 o 
   2   3  13     3644.27     3715.52     56.80 o 
   3   3  13     2914.90     3042.99     59.19 o 
   4   3  13    13475.42    13233.18    162.52 o 
   5   3  13    20035.87    20597.80    305.35 o 
   6   3  13        5.05       46.29     46.51 o 
   7   3  13    22446.57    23276.98    431.20 o 
   0   4  13     1534.37     1562.67     87.39 o 
   1   4  13       31.77       14.07     13.31 o 
   2   4  13     3548.02     3561.84     59.20 o 
   3   4  13     8181.54     8106.84    128.32 o 
   4   4  13      195.84      176.78     25.50 o 
   5   4  13      348.46      414.62     41.63 o 
   6   4  13       30.58       50.14     34.63 o 
   7   4  13       41.26       16.41     51.83 o 
   1   5  13    58450.02    58014.48    388.75 o 
   2   5  13     2439.05     2304.82     54.45 o 
   3   5  13     3109.98     3073.92     98.02 o 
   4   5  13     1983.23     2100.85     59.58 o 
   5   5  13    16559.61    16444.79    271.95 o 
   6   5  13      190.25      172.38     41.88 o 
   7   5  13    22792.16    23217.97    355.73 o 
   0   6  13     3504.58     3615.97     79.77 o 
   1   6  13       67.65       69.98     16.74 o 
   2   6  13      307.79      322.13     28.35 o 
   3   6  13     2878.94     3040.33     77.11 o 
   4   6  13       95.32       97.23     25.29 o 
   5   6  13     1786.06     1866.45     81.04 o 
   6   6  13      617.93      677.50     61.87 o 
   7   6  13       33.05      -24.19     44.48 o 
   1   7  13    76803.45    75276.13    534.76 o 
   2   7  13     1564.06     1529.78     47.14 o 
   3   7  13      140.32      191.67     30.88 o 
   4   7  13      604.41      566.67     43.41 o 
   5   7  13    25834.72    25692.66    312.33 o 
   6   7  13       79.91       54.82     39.80 o 
   7   7  13    24303.29    23080.87    735.79 o 
   0   8  13      302.04      284.63     35.03 o 
   1   8  13     1081.22     1006.27     40.08 o 
   2   8  13      770.16      777.13     36.77 o 
   3   8  13    11203.36    10945.73    155.76 o 
   4   8  13      390.00      365.19     42.05 o 
   5   8  13     2821.67     2908.12    129.22 o 
   6   8  13        1.89       11.28     48.86 o 
   7   8  13      140.90      131.15     61.73 o 
   1   9  13    32001.87    31514.72    275.01 o 
   2   9  13      565.28      596.19     35.43 o 
   3   9  13       90.26      132.41     28.67 o 
   4   9  13     2969.91     2783.14     81.47 o 
   5   9  13    13245.73    12628.00    215.64 o 
   6   9  13       26.23       -1.11     39.88 o 
   0  10  13      302.03      301.19     47.72 o 
   1  10  13     1569.59     1596.48     55.90 o 
   2  10  13     1309.06     1344.10     53.49 o 
   3  10  13     1247.61     1301.44     59.17 o 
   4  10  13      162.75      136.18     35.30 o 
   5  10  13     2344.03     2306.61     95.91 o 
   6  10  13      321.92      253.00     58.65 o 
   1  11  13    37465.73    37070.43    350.03 o 
   2  11  13       75.79       80.71     27.03 o 
   3  11  13       50.24       68.66     56.08 o 
   4  11  13      256.45      301.77     43.93 o 
   5  11  13    10851.34    10543.59    218.65 o 
   6  11  13       47.42       31.15     43.39 o 
   0  12  13       52.34       35.64     42.42 o 
   1  12  13     6624.91     6360.71    111.85 o 
   2  12  13       15.90        5.42     30.05 o 
   3  12  13     2505.43     2463.94     89.82 o 
   4  12  13        2.05       -1.98     34.18 o 
   5  12  13     3116.94     3242.90    124.74 o 
   1  13  13    25981.79    25535.74    311.73 o 
   2  13  13       32.69       62.62     35.98 o 
   3  13  13      170.94      162.83     37.98 o 
   4  13  13      242.05      266.88     50.89 o 
   5  13  13     7467.05     7298.60    197.56 o 
   0  14  13      196.03      154.68     64.26 o 
   1  14  13     4653.12     4520.08    126.40 o 
   2  14  13       11.00      -23.78     34.43 o 
   3  14  13    11717.08    11533.04    245.97 o 
   4  14  13        0.57       43.98     43.24 o 
   5  14  13     2262.42     2158.31    115.67 o 
   1  15  13    10434.85    10476.03    220.64 o 
   2  15  13       30.88      103.79     48.30 o 
   3  15  13      448.43      408.96     57.91 o 
   4  15  13      555.75      608.67     88.31 o 
   0  16  13      527.87      626.87    133.02 o 
   1  16  13     1471.12     1422.81    103.57 o 
   2  16  13      370.78      223.56     71.50 o 
   3  16  13    10055.44    10526.52    274.12 o 
   1  17  13     8220.19     8587.40    256.98 o 
   2  17  13      202.79      181.01     77.30 o 
   0   0  14   108801.95   111080.36   1390.53 o 
   1   0  14    10270.26    10042.21    167.75 o 
   2   0  14    18839.90    18247.03    244.17 o 
   3   0  14    20604.16    21271.06    279.79 o 
   4   0  14     5437.16     5511.17    148.48 o 
   5   0  14    17873.70    17950.30    321.10 o 
   6   0  14    37027.89    37410.75    717.10 o 
   7   0  14     1940.84     2371.18    223.04 o 
   1   1  14       52.17      101.33     18.71 o 
   2   1  14       44.88       33.40     14.01 o 
   3   1  14      315.02      315.43     29.38 o 
   4   1  14       15.15       36.90     19.47 o 
   5   1  14      831.95      943.83     72.24 o 
   6   1  14        5.62       72.02     47.70 o 
   7   1  14        0.25       68.49     56.04 o 
   0   2  14    93340.55    93303.22    894.33 o 
   1   2  14     5740.28     5750.34     77.28 o 
   2   2  14    19030.32    19233.39    169.46 o 
   3   2  14    25926.11    25599.14    224.23 o 
   4   2  14     4640.88     4647.76     94.43 o 
   5   2  14    12048.66    12144.26    339.17 o 
   6   2  14    27675.92    27355.10    455.26 o 
   7   2  14      580.09      681.32     86.49 o 
   1   3  14     3913.75     3801.20     57.66 o 
   2   3  14     1132.12     1148.90     36.40 o 
   3   3  14      225.43      189.47     24.85 o 
   4   3  14     2439.26     2400.26     64.01 o 
   5   3  14      189.52      207.71     36.97 o 
   6   3  14       99.89      101.11     43.95 o 
   7   3  14        5.86       75.97     61.48 o 
   0   4  14    56155.14    55243.57    558.11 o 
   1   4  14     3060.01     3172.09     50.75 o 
   2   4  14     9660.64     9706.78    110.37 o 
   3   4  14    32633.82    31998.51    298.87 o 
   4   4  14     1970.52     1862.95     57.02 o 
   5   4  14    10428.42    10563.50    261.24 o 
   6   4  14    15823.00    15131.67    244.06 o 
   7   4  14      134.20       95.22     43.72 o 
   1   5  14       91.87       99.31     16.09 o 
   2   5  14        7.83        6.13     17.61 o 
   3   5  14       88.55       87.27     24.27 o 
   4   5  14      340.92      389.65     33.28 o 
   5   5  14      338.78      318.02     42.53 o 
   6   5  14        2.23      -29.62     33.25 o 
   7   5  14      764.11      748.81     73.17 o 
   0   6  14    37847.99    37841.36    391.75 o 
   1   6  14     4445.22     4361.18     64.90 o 
   2   6  14    11823.31    12228.64    179.48 o 
   3   6  14    26202.93    26038.62    292.16 o 
   4   6  14     3782.58     3711.67     85.56 o 
   5   6  14     9261.59     9171.92    159.87 o 
   6   6  14    13272.03    13623.11    235.02 o 
   7   6  14      991.84     1128.37     94.51 o 
   1   7  14     1281.02     1331.11     41.53 o 
   2   7  14     2273.66     2309.37     57.62 o 
   3   7  14      867.12      906.24     50.40 o 
   4   7  14       48.93       63.80     28.06 o 
   5   7  14      527.12      503.60     49.83 o 
   6   7  14      229.82      134.71     42.86 o 
   7   7  14      488.97      598.34     86.89 o 
   0   8  14    14818.77    15082.65    217.46 o 
   1   8  14     3630.77     3553.38     69.69 o 
   2   8  14    23334.33    22667.00    217.80 o 
   3   8  14    24411.37    24209.63    269.34 o 
   4   8  14     4801.66     4975.97    124.69 o 
   5   8  14     4484.91     4314.49    121.86 o 
   6   8  14    11669.27    11706.84    450.49 o 
   7   8  14      585.40      668.74     93.98 o 
   1   9  14     3543.77     3641.11    109.04 o 
   2   9  14     6213.04     6328.99     97.80 o 
   3   9  14        7.75      -15.36     24.94 o 
   4   9  14     3172.15     3071.88    104.82 o 
   5   9  14     2186.88     2379.31     96.28 o 
   6   9  14      118.96      109.94     48.46 o 
   0  10  14     9415.09     9224.61    202.11 o 
   1  10  14      240.69      251.74     31.71 o 
   2  10  14    11811.43    11716.71    151.96 o 
   3  10  14    22023.35    22086.08    249.90 o 
   4  10  14     1565.51     1379.54     69.72 o 
   5  10  14     2608.11     2389.09    129.74 o 
   6  10  14     8544.51     8588.41    306.53 o 
   1  11  14     5960.42     5900.15    117.68 o 
   2  11  14      797.79      747.76     49.53 o 
   3  11  14       13.64       -6.03     31.48 o 
   4  11  14     3637.06     3679.37    110.74 o 
   5  11  14     2869.66     2789.23    117.67 o 
   6  11  14      242.50      233.70     59.96 o 
   0  12  14    19338.09    18898.04    332.95 o 
   1  12  14     2131.12     2049.25     83.16 o 
   2  12  14     4922.33     4983.11    192.78 o 
   3  12  14    10452.49    10592.69    242.82 o 
   4  12  14     1411.03     1395.61     75.19 o 
   5  12  14     4111.57     3936.89    160.33 o 
   1  13  14     3250.51     3448.98    110.62 o 
   2  13  14     3999.70     3874.24    114.39 o 
   3  13  14      109.84      119.66     36.85 o 
   4  13  14     4622.07     4495.04    136.74 o 
   5  13  14     1711.71     1765.65    147.95 o 
   0  14  14    18281.58    19036.24    554.17 o 
   1  14  14     3239.34     3079.75    108.58 o 
   2  14  14     3192.62     3257.09    196.08 o 
   3  14  14     3717.99     3707.21    212.34 o 
   4  14  14      461.45      448.89     66.34 o 
   1  15  14     4784.78     4743.75    150.82 o 
   2  15  14     2981.41     2989.97    130.39 o 
   3  15  14      158.36      148.98     50.25 o 
   4  15  14     3943.43     3891.11    181.09 o 
   0  16  14    10974.69    11649.61    413.76 o 
   1  16  14      348.98      343.12     68.36 o 
   2  16  14      875.85      809.47    100.08 o 
   3  16  14     3712.62     3895.95    167.76 o 
   1  17  14     1958.57     1702.76    133.50 o 
   2  17  14     3889.25     3695.21    368.65 o 
   1   1  15    16117.45    16309.74    160.69 o 
   2   1  15    44534.38    44358.98    330.91 o 
   3   1  15      874.25      935.59     40.29 o 
   4   1  15    37283.40    35912.87    395.26 o 
   5   1  15     9993.93     9663.08    185.99 o 
   6   1  15     2615.00     2580.26    129.79 o 
   7   1  15     2546.07     2389.69    139.63 o 
   0   2  15     3964.77     4323.04    122.89 o 
   1   2  15       35.13       16.13     15.35 o 
   2   2  15      878.21      900.86     42.13 o 
   3   2  15      425.05      401.27     27.89 o 
   4   2  15     1038.98      975.56     43.65 o 
   5   2  15      126.84      138.44     31.85 o 
   6   2  15     1090.25     1005.92     70.57 o 
   7   2  15        8.59       68.03     54.28 o 
   1   3  15    16506.33    16526.31    141.62 o 
   2   3  15    38632.44    37902.75    293.38 o 
   3   3  15      316.13      335.14     27.44 o 
   4   3  15    35572.95    35197.00    326.61 o 
   5   3  15     4034.20     3972.66    155.27 o 
   6   3  15     2227.53     2289.25     93.64 o 
   7   3  15     5447.16     5335.99    194.22 o 
   0   4  15     4078.81     4013.84     88.41 o 
   1   4  15     1081.96     1029.96     32.17 o 
   2   4  15     1896.46     1749.12     51.60 o 
   3   4  15    10204.36     9862.71    132.97 o 
   4   4  15     2099.37     2062.88     88.42 o 
   5   4  15        1.64       16.65     28.63 o 
   6   4  15      785.81      792.45     63.28 o 
   7   4  15      132.27      107.94     50.36 o 
   1   5  15      847.29      888.29     36.38 o 
   2   5  15    37102.75    37143.37    335.21 o 
   3   5  15     1393.57     1352.33     56.18 o 
   4   5  15    48556.18    47596.23    425.69 o 
   5   5  15     5137.17     5160.48    123.03 o 
   6   5  15     1604.14     1492.77     81.35 o 
   7   5  15     2664.61     2537.27    112.94 o 
   0   6  15     3175.26     3354.97     82.94 o 
   1   6  15     2083.76     2083.55     56.18 o 
   2   6  15     4913.63     4858.85     90.80 o 
   3   6  15      146.13      160.32     29.97 o 
   4   6  15     1657.26     1560.38     63.79 o 
   5   6  15       26.07       63.49     32.33 o 
   6   6  15     1422.08     1387.70     81.23 o 
   7   6  15       27.72      -40.39     44.95 o 
   1   7  15     3425.83     3266.44     63.45 o 
   2   7  15    36172.65    36405.56    321.40 o 
   3   7  15      842.96      821.92     50.75 o 
   4   7  15    40465.71    39479.34    418.41 o 
   5   7  15     2760.69     2705.22     98.74 o 
   6   7  15     1208.00     1197.95     78.91 o 
   7   7  15     1401.56     1163.65    109.15 o 
   0   8  15     7646.04     7499.25    142.95 o 
   1   8  15      223.08      182.61     27.37 o 
   2   8  15     2886.44     2732.41     77.67 o 
   3   8  15       28.92       67.69     28.06 o 
   4   8  15      608.73      712.40     52.75 o 
   5   8  15      476.39      434.52     52.99 o 
   6   8  15     3147.44     3287.70    133.89 o 
   1   9  15     9259.06     9043.72    128.24 o 
   2   9  15    28066.82    27644.71    258.86 o 
   3   9  15      184.16      132.13     31.09 o 
   4   9  15    28413.83    28252.43    315.56 o 
   5   9  15      678.24      747.83     63.83 o 
   6   9  15     1546.71     1444.36    125.17 o 
   0  10  15    15268.65    14545.89    273.04 o 
   1  10  15      574.90      583.82     41.80 o 
   2  10  15     1497.48     1443.42     56.49 o 
   3  10  15       78.96       97.94     32.34 o 
   4  10  15      781.48      823.96     58.70 o 
   5  10  15      821.07      884.25     69.13 o 
   6  10  15     5328.58     4994.14    166.03 o 
   1  11  15      961.79      995.38     51.75 o 
   2  11  15    10753.43    10813.64    166.76 o 
   3  11  15       30.20       29.94     31.53 o 
   4  11  15    15703.87    15317.50    228.03 o 
   5  11  15      978.39      966.41     69.47 o 
   6  11  15     1335.26     1250.52    117.37 o 
   0  12  15     6935.98     6862.12    260.84 o 
   1  12  15       93.09      141.72     36.52 o 
   2  12  15      901.57      883.58     63.53 o 
   3  12  15      394.08      454.97     48.09 o 
   4  12  15      148.50      113.87     43.67 o 
   5  12  15       27.59       17.17     40.67 o 
   1  13  15     2063.52     2141.66    111.13 o 
   2  13  15    10142.66    10004.51    189.25 o 
   3  13  15      136.19      176.69     46.55 o 
   4  13  15    13225.51    13544.74    301.93 o 
   5  13  15     2810.09     2852.07    129.15 o 
   0  14  15     9317.16     9804.61    270.83 o 
   1  14  15      406.65      311.79     60.93 o 
   2  14  15     1801.79     1847.92    105.22 o 
   3  14  15      313.55      331.92     58.03 o 
   4  14  15       85.71       43.76     52.75 o 
   1  15  15     2289.76     2311.41    104.04 o 
   2  15  15     7466.83     7446.63    253.16 o 
   3  15  15      437.53      378.48     62.86 o 
   0  16  15     6238.85     6451.94    258.05 o 
   1  16  15      502.06      375.66     77.61 o 
   2  16  15     3154.79     2756.98    147.90 o 
   3  16  15      696.54      881.05     99.16 o 
   1  17  15      666.52      406.21    108.87 o 
   0   0  16    13242.14    12300.29    828.66 o 
   1   0  16    26974.40    26460.22    343.80 o 
   2   0  16      619.43      615.37     52.82 o 
   3   0  16    56205.95    56326.08    633.57 o 
   4   0  16     1461.55     1447.05     81.75 o 
   5   0  16    30265.33    30083.78    485.95 o 
   6   0  16       58.47       38.73     64.15 o 
   7   0  16      599.64      679.16    148.69 o 
   1   1  16        1.06       39.06     17.56 o 
   2   1  16     1060.32     1085.19     37.19 o 
   3   1  16       23.40       37.55     16.75 o 
   4   1  16      169.51      147.82     25.82 o 
   5   1  16      693.93      674.45     51.10 o 
   6   1  16       19.23      -33.28     33.28 o 
   7   1  16      277.53      293.43     68.18 o 
   0   2  16     4405.50     4207.00     92.67 o 
   1   2  16    18823.87    18503.92    188.88 o 
   2   2  16       92.70      141.43     29.92 o 
   3   2  16    56234.11    55063.25    444.00 o 
   4   2  16      755.44      705.61     40.72 o 
   5   2  16    20231.57    20344.71    259.38 o 
   6   2  16      455.45      500.44     68.86 o 
   7   2  16      757.58     1005.53    105.84 o 
   1   3  16      453.07      508.37     27.79 o 
   2   3  16       22.17       19.63     16.66 o 
   3   3  16      803.25      807.32     45.55 o 
   4   3  16       34.26       41.46     24.03 o 
   5   3  16      232.97      205.43     34.39 o 
   6   3  16      184.98      158.13     42.41 o 
   7   3  16      448.73      639.75     66.48 o 
   0   4  16     1543.55     1549.59     82.40 o 
   1   4  16    17016.04    16952.94    155.98 o 
   2   4  16      571.09      648.79     31.96 o 
   3   4  16    53737.57    52750.16    481.68 o 
   4   4  16        1.39       25.57     22.59 o 
   5   4  16    13714.42    13727.73    239.81 o 
   6   4  16      329.03      376.61     50.84 o 
   7   4  16      516.23      517.94     64.69 o 
   1   5  16      911.38      995.62     35.36 o 
   2   5  16        2.86       31.19     19.58 o 
   3   5  16      448.27      366.90     36.45 o 
   4   5  16        0.76        7.15     23.70 o 
   5   5  16     1754.35     1879.08     76.46 o 
   6   5  16      321.32      304.49     57.08 o 
   7   5  16      422.25      406.53     62.67 o 
   0   6  16     3380.26     3346.41     85.20 o 
   1   6  16    12614.64    12592.56    133.64 o 
   2   6  16     1167.84     1191.28     50.82 o 
   3   6  16    41979.71    40741.21    421.04 o 
   4   6  16        3.41       16.17     26.45 o 
   5   6  16    11204.12    10713.71    190.47 o 
   6   6  16      268.88      345.26     52.86 o 
   7   6  16       25.79       50.23     48.65 o 
   1   7  16     2959.01     2946.36     62.62 o 
   2   7  16      488.12      488.53     35.69 o 
   3   7  16       57.24       20.78     26.82 o 
   4   7  16     1011.89      971.76     57.13 o 
   5   7  16      592.59      568.49     57.91 o 
   6   7  16       30.08       -8.40     38.88 o 
   7   7  16     2185.24     2206.89    183.95 o 
   0   8  16      169.29      101.70     33.59 o 
   1   8  16    10654.63    10213.58    137.96 o 
   2   8  16       52.10      104.00     25.07 o 
   3   8  16    50668.31    50335.24    479.49 o 
   4   8  16        1.68       -6.75     29.20 o 
   5   8  16    14009.90    13893.70    327.45 o 
   6   8  16      133.63       97.06     50.58 o 
   1   9  16    16453.77    16007.92    199.13 o 
   2   9  16       57.83       41.79     25.33 o 
   3   9  16       59.38       10.73     27.51 o 
   4   9  16      150.72      186.36     36.39 o 
   5   9  16     4470.43     4989.32    123.93 o 
   6   9  16        1.38      -41.34     41.34 o 
   0  10  16      383.85      478.86     61.00 o 
   1  10  16    11504.96    11075.72    160.76 o 
   2  10  16      200.82      172.86     30.71 o 
   3  10  16    25833.22    25298.36    281.86 o 
   4  10  16       20.87      -14.88     29.87 o 
   5  10  16    11408.59    11312.91    235.50 o 
   6  10  16       55.83       14.19     54.10 o 
   1  11  16    10658.13    10589.53    167.12 o 
   2  11  16      807.97      881.30     55.72 o 
   3  11  16      201.75      221.07     37.50 o 
   4  11  16       18.13       21.95     34.69 o 
   5  11  16     4758.54     4851.97    132.72 o 
   0  12  16      352.71      351.93     62.82 o 
   1  12  16     7015.56     6924.65    161.15 o 
   2  12  16      159.76      108.30     36.43 o 
   3  12  16    15640.89    15758.06    238.52 o 
   4  12  16      196.20      129.36     47.50 o 
   5  12  16     6729.97     6382.94    165.35 o 
   1  13  16     7056.54     6925.20    147.02 o 
   2  13  16       11.99      -35.18     35.18 o 
   3  13  16        1.56      -25.93     37.98 o 
   4  13  16       73.43       80.98     48.67 o 
   5  13  16     2422.25     2301.78    134.22 o 
   0  14  16       46.15       44.89     53.96 o 
   1  14  16     4358.03     4172.26    137.41 o 
   2  14  16        4.44       -5.98     45.00 o 
   3  14  16    23599.37    24453.94    387.53 o 
   4  14  16       33.84       58.65     57.61 o 
   1  15  16     6078.22     5968.92    159.49 o 
   2  15  16        7.83       33.03     53.60 o 
   3  15  16       89.71       77.24     51.00 o 
   0  16  16      912.71     1009.18    127.88 o 
   1  16  16     3503.07     3270.08    156.78 o 
   2  16  16        1.00        6.36     56.71 o 
   1   1  17    14261.95    14751.29    155.61 o 
   2   1  17    26458.44    25759.63    239.24 o 
   3   1  17     2450.89     2689.97     58.84 o 
   4   1  17    23553.19    23522.53    266.21 o 
   5   1  17     5041.64     5207.78    108.21 o 
   6   1  17     3699.03     3674.44    124.98 o 
   7   1  17     8928.15     8935.96    270.73 o 
   0   2  17     1845.78     1874.25     65.87 o 
   1   2  17     2860.65     2903.99     61.81 o 
   2   2  17       74.88       29.20     18.35 o 
   3   2  17      844.15      806.05     35.25 o 
   4   2  17     1191.42     1209.41     51.90 o 
   5   2  17        6.35        5.70     27.57 o 
   6   2  17        2.53       25.63     36.32 o 
   7   2  17      184.14      180.27     52.20 o 
   1   3  17    22084.21    21834.14    197.06 o 
   2   3  17    32474.62    31967.87    273.78 o 
   3   3  17       12.72       31.15     19.82 o 
   4   3  17    19962.95    20056.38    231.66 o 
   5   3  17     4916.46     5006.39    113.10 o 
   6   3  17     1592.03     1576.94     83.49 o 
   7   3  17    11155.43    11145.55    227.70 o 
   0   4  17     5876.92     6348.65    200.78 o 
   1   4  17      122.79       76.20     19.32 o 
   2   4  17       15.54      -16.98     18.17 o 
   3   4  17      185.47      243.31     31.56 o 
   4   4  17        7.76       24.05     23.56 o 
   5   4  17      434.35      551.35     48.96 o 
   6   4  17     1052.41     1110.28    108.12 o 
   7   4  17        3.86       27.10     44.16 o 
   1   5  17    18318.29    18476.32    193.12 o 
   2   5  17    31376.42    30600.86    280.90 o 
   3   5  17      364.04      394.01     39.48 o 
   4   5  17    27964.62    27358.67    284.60 o 
   5   5  17     7950.73     7857.57    135.71 o 
   6   5  17     1505.47     1449.98     83.87 o 
   7   5  17     6423.46     6664.53    189.47 o 
   0   6  17       21.95       70.91     30.59 o 
   1   6  17       18.01       11.48     18.61 o 
   2   6  17       48.79       68.00     22.42 o 
   3   6  17       44.98       39.30     28.26 o 
   4   6  17        2.68       13.42     26.62 o 
   5   6  17      195.67      151.43     36.83 o 
   6   6  17     1110.52     1123.17     80.22 o 
   7   6  17       13.62       28.50     49.31 o 
   1   7  17    22838.00    22604.06    211.27 o 
   2   7  17    30216.86    30206.34    283.22 o 
   3   7  17      907.74      944.67     56.00 o 
   4   7  17    24783.35    24236.86    298.81 o 
   5   7  17     9939.82     9607.38    176.86 o 
   6   7  17     1265.87     1223.40     86.56 o 
   0   8  17     4124.53     4010.39    114.96 o 
   1   8  17      272.05      282.90     34.73 o 
   2   8  17     1686.56     1582.85     55.31 o 
   3   8  17      480.83      476.56     46.72 o 
   4   8  17      385.70      431.82     66.72 o 
   5   8  17     1060.84     1136.01     66.90 o 
   6   8  17     1736.28     1803.57    105.39 o 
   1   9  17    17596.27    17613.85    215.38 o 
   2   9  17    32512.35    32258.77    298.37 o 
   3   9  17      131.03      155.00     32.10 o 
   4   9  17    17640.16    17619.18    239.59 o 
   5   9  17     8107.48     7970.18    174.77 o 
   6   9  17     1136.48     1065.41     87.53 o 
   0  10  17     6824.40     6806.63    180.23 o 
   1  10  17     2682.27     2833.65     82.50 o 
   2  10  17     2125.64     2022.13     74.57 o 
   3  10  17     2316.76     2368.30     73.53 o 
   4  10  17      542.89      535.34     50.81 o 
   5  10  17     1358.98     1272.90     83.20 o 
   6  10  17     1658.03     1514.62    105.77 o 
   1  11  17     4320.85     4550.00    108.30 o 
   2  11  17    12712.11    12429.99    191.82 o 
   3  11  17      394.92      298.46     41.98 o 
   4  11  17     7723.16     7600.49    155.17 o 
   5  11  17     3478.32     3716.73    119.73 o 
   0  12  17     5656.58     5457.41    171.72 o 
   1  12  17      203.93      195.41     41.92 o 
   2  12  17     1949.21     2101.72     87.15 o 
   3  12  17     3822.44     4062.04    128.97 o 
   4  12  17      787.96      776.60     70.44 o 
   5  12  17      565.16      520.84     64.60 o 
   1  13  17     2392.78     2374.38     94.14 o 
   2  13  17     8130.46     8192.36    175.02 o 
   3  13  17      142.24      102.36     47.37 o 
   4  13  17     8261.32     8669.54    207.54 o 
   0  14  17     6917.60     7183.97    206.80 o 
   1  14  17       46.86       78.59     42.01 o 
   2  14  17     1986.28     1904.98    109.73 o 
   3  14  17     2310.54     2274.99    113.50 o 
   4  14  17     1302.12     1470.44    122.04 o 
   1  15  17     4386.54     4619.97    150.06 o 
   2  15  17     3762.49     3747.00    175.60 o 
   3  15  17        1.11       17.81     48.36 o 
   0  16  17     4222.97     4094.81    218.54 o 
   1  16  17     1996.85     2106.15    133.63 o 
   2  16  17      843.29      607.76     92.05 o 
   0   0  18    50327.01    49829.25    957.72 o 
   1   0  18      755.46      799.04     57.40 o 
   2   0  18    28393.24    27977.30    338.52 o 
   3   0  18    36476.98    34350.59    400.67 o 
   4   0  18     5799.81     5794.73    147.88 o 
   5   0  18     1822.79     1912.31     94.66 o 
   6   0  18    20162.75    20371.20    598.47 o 
   7   0  18       12.88       -4.59    115.63 o 
   1   1  18       86.78      103.47     23.06 o 
   2   1  18      292.01      246.72     28.93 o 
   3   1  18     1066.90      899.34     39.50 o 
   4   1  18      667.24      693.90     46.56 o 
   5   1  18       15.80       25.66     28.22 o 
   6   1  18      262.32      244.03     40.94 o 
   7   1  18        3.12       32.51     48.44 o 
   0   2  18    60922.04    62258.11    692.54 o 
   1   2  18     3249.02     3214.71     75.06 o 
   2   2  18    24531.55    23890.48    223.38 o 
   3   2  18    16383.52    15878.73    161.26 o 
   4   2  18     5024.13     4793.56    120.86 o 
   5   2  18     1579.98     1619.45     70.17 o 
   6   2  18    27049.02    26294.71    332.60 o 
   7   2  18      293.23      304.52     60.07 o 
   1   3  18        1.17       16.02     18.48 o 
   2   3  18      626.96      595.37     34.98 o 
   3   3  18        0.74       22.36     23.50 o 
   4   3  18      749.94      757.57     46.17 o 
   5   3  18       52.70      104.67     32.99 o 
   6   3  18      205.47      266.06     50.10 o 
   7   3  18        1.32       91.56     47.85 o 
   0   4  18    43423.48    44287.40    691.31 o 
   1   4  18    11170.98    10818.11    158.70 o 
   2   4  18    13067.67    13108.84    149.40 o 
   3   4  18     9506.77     9552.98    128.80 o 
   4   4  18     3942.63     3994.44     92.63 o 
   5   4  18     3793.06     3903.79    104.17 o 
   6   4  18    26804.15    26248.38    372.25 o 
   7   4  18      715.52      631.20     74.19 o 
   1   5  18      185.79      249.26     28.10 o 
   2   5  18      239.38      217.69     29.23 o 
   3   5  18      412.32      386.81     41.40 o 
   4   5  18     1865.73     1883.20     90.04 o 
   5   5  18       19.66       32.48     29.22 o 
   6   5  18       77.96       69.46     41.99 o 
   7   5  18       46.66       36.62     49.77 o 
   0   6  18    28797.70    28343.14    367.42 o 
   1   6  18     4733.83     4616.45     89.49 o 
   2   6  18    13125.72    12975.25    165.24 o 
   3   6  18     9068.96     8864.13    152.82 o 
   4   6  18     2152.44     2196.58     80.40 o 
   5   6  18     4163.16     4103.04    113.41 o 
   6   6  18    17141.95    17264.40    288.02 o 
   1   7  18     1795.55     1782.99     59.42 o 
   2   7  18     1112.72     1118.53     49.17 o 
   3   7  18        0.08       20.98     28.31 o 
   4   7  18     1358.15     1603.01     74.03 o 
   5   7  18      386.88      421.40     49.49 o 
   6   7  18       30.53       96.78     52.22 o 
   0   8  18    34399.29    33555.25    442.29 o 
   1   8  18     4150.82     4229.43    112.23 o 
   2   8  18    17902.17    17532.32    188.51 o 
   3   8  18     1604.55     1610.83     76.59 o 
   4   8  18     2043.10     1983.27     82.04 o 
   5   8  18     2644.75     2651.56     99.83 o 
   6   8  18    15755.33    15807.86    379.47 o 
   1   9  18     1253.62     1237.49     66.04 o 
   2   9  18     6825.02     6421.84    114.09 o 
   3   9  18      151.72      106.96     30.17 o 
   4   9  18     6523.19     6729.62    136.97 o 
   5   9  18      301.98      190.17     42.12 o 
   6   9  18      486.99      578.46     75.44 o 
   0  10  18    30886.55    31283.25    484.31 o 
   1  10  18      964.26      908.94     57.31 o 
   2  10  18     8427.87     8437.91    153.74 o 
   3  10  18     1537.13     1447.24     69.46 o 
   4  10  18     2024.94     2087.40     83.00 o 
   5  10  18     2963.80     3090.34    109.84 o 
   1  11  18       32.34       20.86     31.78 o 
   2  11  18     6707.87     6982.17    146.32 o 
   3  11  18       86.04       90.58     35.06 o 
   4  11  18     7544.09     7744.60    160.15 o 
   5  11  18      181.60      151.64     47.86 o 
   0  12  18    10196.96    10113.25    307.57 o 
   1  12  18      200.42      153.69     39.86 o 
   2  12  18     3947.38     3976.20    116.10 o 
   3  12  18     5035.85     5172.48    147.55 o 
   4  12  18      992.28     1098.94     80.58 o 
   5  12  18     1490.01     1499.73     96.59 o 
   1  13  18     1557.04     1560.80     82.50 o 
   2  13  18     3684.91     3589.19    120.45 o 
   3  13  18      527.78      497.84     72.59 o 
   4  13  18     3757.76     3944.13    168.21 o 
   0  14  18    12844.42    13320.73    493.90 o 
   1  14  18      498.27      438.49     60.76 o 
   2  14  18     5745.35     5933.91    192.94 o 
   3  14  18     1773.72     1688.20    107.79 o 
   1  15  18      390.91      294.09     65.14 o 
   2  15  18     1993.42     1977.47    188.15 o 
   3  15  18        1.74       58.49     54.08 o 
   0  16  18    12270.80    13046.38    517.35 o 
   1  16  18      306.98      227.61     73.93 o 
   1   1  19    40468.46    41006.38    340.27 o 
   2   1  19      997.50      966.38     53.64 o 
   3   1  19     2003.27     1779.26     69.69 o 
   4   1  19     1069.25      980.21     50.30 o 
   5   1  19    16556.76    16719.69    224.78 o 
   6   1  19       12.25       31.13     33.36 o 
   7   1  19    15605.45    15280.87    324.56 o 
   0   2  19      765.03      675.71     89.94 o 
   1   2  19     2102.83     2104.18     57.38 o 
   2   2  19      999.27     1023.36     44.10 o 
   3   2  19      110.05      140.01     23.88 o 
   4   2  19      140.46      154.16     28.74 o 
   5   2  19      484.95      515.66     48.77 o 
   6   2  19      700.72      694.05     56.75 o 
   7   2  19       31.88       93.35     48.94 o 
   1   3  19    47898.62    48429.54    405.89 o 
   2   3  19      610.50      651.85     46.10 o 
   3   3  19     1769.88     1604.38     55.22 o 
   4   3  19      300.96      304.32     34.41 o 
   5   3  19    22231.90    21733.93    287.59 o 
   6   3  19      358.69      331.07     46.46 o 
   7   3  19    20403.12    19739.05    476.07 o 
   0   4  19      153.07      216.43     52.45 o 
   1   4  19     1250.69     1228.72     46.37 o 
   2   4  19     2683.16     2528.43     69.60 o 
   3   4  19     8019.97     7838.57    117.78 o 
   4   4  19      947.17      915.39     53.61 o 
   5   4  19     1045.01     1034.51     61.90 o 
   6   4  19        9.80       69.94     36.61 o 
   7   4  19      512.72      404.35     68.22 o 
   1   5  19    45904.70    45925.68    415.21 o 
   2   5  19       59.95       77.83     25.86 o 
   3   5  19      561.94      602.29     53.46 o 
   4   5  19      303.27      332.34     48.64 o 
   5   5  19    18392.38    18564.23    240.33 o 
   6   5  19       52.63       66.79     44.10 o 
   0   6  19      174.82      161.59     36.55 o 
   1   6  19     1380.24     1410.72     53.28 o 
   2   6  19      347.54      371.28     39.63 o 
   3   6  19     3525.35     3764.04     90.80 o 
   4   6  19     2350.48     2152.23     82.77 o 
   5   6  19      601.67      592.87     57.65 o 
   6   6  19       93.38      100.87     51.64 o 
   1   7  19    37261.13    36086.80    333.04 o 
   2   7  19      168.61      114.80     28.89 o 
   3   7  19     1483.32     1644.44     66.24 o 
   4   7  19        2.74       10.13     31.74 o 
   5   7  19    15784.98    15419.85    245.48 o 
   6   7  19       99.15      182.60     57.35 o 
   0   8  19       47.56       78.56     35.65 o 
   1   8  19     3808.03     3739.84     94.10 o 
   2   8  19      251.26      207.67     31.92 o 
   3   8  19     5562.87     5503.78    108.97 o 
   4   8  19        0.53      -21.35     32.41 o 
   5   8  19     1972.20     2061.42     93.20 o 
   6   8  19        4.89      115.87     58.31 o 
   1   9  19    31727.27    31329.71    331.48 o 
   2   9  19      145.39      131.51     36.64 o 
   3   9  19     1788.76     1797.20     68.77 o 
   4   9  19      133.43      157.40     40.10 o 
   5   9  19    13735.66    13433.17    218.56 o 
   6   9  19      661.42      678.08     82.75 o 
   0  10  19     1740.18     1733.76    127.15 o 
   1  10  19      303.59      230.65     40.15 o 
   2  10  19        0.57       40.72     34.10 o 
   3  10  19     6634.28     6598.10    128.69 o 
   4  10  19      411.98      270.54     44.87 o 
   5  10  19     1775.60     1803.99     89.58 o 
   1  11  19    19742.41    19516.48    292.93 o 
   2  11  19      178.09      161.21     53.01 o 
   3  11  19      587.59      536.87     51.04 o 
   4  11  19      102.92       41.99     41.61 o 
   5  11  19     7675.38     7873.07    189.91 o 
   0  12  19       19.48       49.96     50.96 o 
   1  12  19     1030.09      972.34     69.77 o 
   2  12  19       44.17       76.16     39.23 o 
   3  12  19     9119.28     9409.65    203.48 o 
   4  12  19      362.12      297.32     56.79 o 
   1  13  19     9666.21     9304.51    183.03 o 
   2  13  19        0.92       34.99     42.58 o 
   3  13  19      704.74      812.84    123.59 o 
   4  13  19       31.55       64.65     60.50 o 
   0  14  19       32.63      129.60     61.33 o 
   1  14  19     1085.26     1165.46     88.76 o 
   2  14  19      609.04      666.29     89.54 o 
   3  14  19     3850.76     3872.23    152.53 o 
   1  15  19    10901.16    11113.80    252.89 o 
   2  15  19     1149.86     1109.37    111.01 o 
   0  16  19      825.11      921.56    353.92 o 
   0   0  20    21945.35    23212.37    756.52 o 
   1   0  20    17411.37    17194.26    393.92 o 
   2   0  20     6330.11     5959.44    151.42 o 
   3   0  20    32051.45    30710.70    413.66 o 
   4   0  20      838.31      772.44    123.95 o 
   5   0  20     6720.97     6468.67    172.69 o 
   6   0  20    16854.38    16819.74    354.61 o 
   7   0  20      626.13      619.63     90.21 o 
   1   1  20     1561.26     1516.81     51.62 o 
   2   1  20     2253.52     2050.60     63.39 o 
   3   1  20       93.93       82.20     23.79 o 
   4   1  20      454.62      480.68     38.40 o 
   5   1  20        2.62      -27.40     27.40 o 
   6   1  20       15.96       22.74     34.55 o 
   7   1  20       34.15       50.78     42.37 o 
   0   2  20    46448.71    46178.80    624.03 o 
   1   2  20     8822.25     8628.67    117.36 o 
   2   2  20    15597.99    15123.65    173.14 o 
   3   2  20     7666.34     7191.11    111.28 o 
   4   2  20     2734.48     2842.60     78.26 o 
   5   2  20     4939.59     5118.96    115.85 o 
   6   2  20    18008.99    17647.25    261.19 o 
   7   2  20       21.70        3.96     47.14 o 
   1   3  20      835.41      977.32     47.33 o 
   2   3  20        3.11       42.04     22.57 o 
   3   3  20      125.24       71.57     25.94 o 
   4   3  20        9.11       18.91     24.88 o 
   5   3  20      150.77      206.87     41.12 o 
   6   3  20      212.69      159.33     42.79 o 
   0   4  20    45508.72    47029.42    567.27 o 
   1   4  20     4208.28     4228.08     90.03 o 
   2   4  20    19834.61    19485.01    221.51 o 
   3   4  20     9262.59     9415.18    134.49 o 
   4   4  20     4400.47     4317.86    111.37 o 
   5   4  20     3780.22     3844.75    104.60 o 
   6   4  20    15121.64    14917.35    246.22 o 
   1   5  20        4.72       32.97     24.37 o 
   2   5  20      976.88      999.89     50.97 o 
   3   5  20       31.59       39.63     26.46 o 
   4   5  20      606.97      619.67     51.90 o 
   5   5  20        2.97       26.39     33.86 o 
   6   5  20     1111.97     1135.21     75.95 o 
   0   6  20    36484.71    36856.38    527.90 o 
   1   6  20      720.81      694.74     49.94 o 
   2   6  20     9408.62     9628.51    143.26 o 
   3   6  20    12990.98    12721.29    172.01 o 
   4   6  20     2263.04     2204.30     89.81 o 
   5   6  20     2634.25     2729.88    101.37 o 
   6   6  20    14814.08    14213.36    273.26 o 
   1   7  20      390.32      427.29     43.84 o 
   2   7  20     1165.67     1241.08     57.04 o 
   3   7  20       35.82      -13.48     26.92 o 
   4   7  20     2985.40     2726.61     95.17 o 
   5   7  20      699.29      837.03     67.38 o 
   6   7  20      119.54      116.13     50.54 o 
   0   8  20    35920.09    34727.10    680.16 o 
   1   8  20     1517.08     1475.96     67.09 o 
   2   8  20     4647.37     4616.42     95.03 o 
   3   8  20     5920.71     5840.30    108.47 o 
   4   8  20     2099.82     2023.50     86.62 o 
   5   8  20     2370.55     2490.30    103.55 o 
   6   8  20    13074.75    13293.50    270.72 o 
   1   9  20     1146.04     1070.33     62.30 o 
   2   9  20     3160.01     2961.93    110.27 o 
   3   9  20       35.18       -0.75     27.15 o 
   4   9  20     3253.66     3202.04    100.37 o 
   5   9  20       77.87       48.39     41.05 o 
   0  10  20    29725.49    30082.46    536.78 o 
   1  10  20     4003.99     3767.03    131.67 o 
   2  10  20     7668.54     7953.81    207.15 o 
   3  10  20     6684.71     6897.39    134.84 o 
   4  10  20     2480.27     2457.49     93.60 o 
   5  10  20     1901.27     1936.62    113.95 o 
   1  11  20     2160.64     2090.28     91.88 o 
   2  11  20     4811.94     4759.05    124.08 o 
   3  11  20       49.13       23.78     36.51 o 
   4  11  20     4125.56     4404.50    149.08 o 
   5  11  20      343.54      292.77     59.00 o 
   0  12  20    19974.28    19723.61    729.55 o 
   1  12  20     1040.96      952.04     76.82 o 
   2  12  20     5365.90     5341.25    137.43 o 
   3  12  20     3759.71     3909.65    136.06 o 
   4  12  20     1486.72     1543.40    103.31 o 
   1  13  20     2156.19     2061.07    109.81 o 
   2  13  20     5880.53     6053.10    231.02 o 
   3  13  20       21.70        0.03     48.64 o 
   0  14  20    11222.04    11235.34    362.61 o 
   1  14  20     1218.54     1412.17    113.92 o 
   2  14  20     3428.30     3563.76    168.61 o 
   3  14  20     3608.30     3622.40    152.18 o 
   1  15  20     1412.74     1480.67    108.87 o 
   2  15  20     2720.58     2473.79    151.10 o 
   1   1  21     7524.88     7786.74    112.25 o 
   2   1  21    26891.57    26330.79    270.73 o 
   3   1  21      132.59      119.76     39.34 o 
   4   1  21    34407.39    33291.82    327.44 o 
   5   1  21     3603.52     3459.92    147.49 o 
   6   1  21     1419.17     1247.32     71.66 o 
   0   2  21     1466.29     1769.59    113.10 o 
   1   2  21      360.88      373.21     33.04 o 
   2   2  21     1173.66     1128.76     58.57 o 
   3   2  21     1079.91     1087.80     50.39 o 
   4   2  21      534.92      540.80     44.99 o 
   5   2  21      330.47      354.25     43.17 o 
   6   2  21      493.11      614.23     66.35 o 
   1   3  21    29512.16    29540.67    313.49 o 
   2   3  21    15414.52    15532.26    175.57 o 
   3   3  21      350.41      324.34     36.29 o 
   4   3  21    21994.58    21479.39    260.02 o 
   5   3  21     8088.63     8148.13    192.69 o 
   6   3  21     1716.34     1581.80    104.26 o 
   0   4  21       19.60       63.87     34.24 o 
   1   4  21     1569.67     1524.24     57.68 o 
   2   4  21      709.93      824.80     49.05 o 
   3   4  21     1879.74     1805.51     63.25 o 
   4   4  21       46.57       48.80     31.44 o 
   5   4  21      358.29      334.72     43.27 o 
   6   4  21      817.70      806.75     69.74 o 
   1   5  21     9257.27     9395.10    152.98 o 
   2   5  21    42927.39    41816.62    395.32 o 
   3   5  21      166.41      150.05     32.27 o 
   4   5  21    23697.63    23225.85    294.80 o 
   5   5  21     2358.52     2349.51    100.53 o 
   6   5  21     2424.57     2542.22    108.59 o 
   0   6  21     6561.16     6544.05    194.08 o 
   1   6  21      242.75      228.96     43.56 o 
   2   6  21      552.63      608.80     59.18 o 
   3   6  21     1342.20     1448.47     62.60 o 
   4   6  21       78.15       38.39     33.87 o 
   5   6  21      200.45      179.48     44.59 o 
   6   6  21     1342.49     1092.66     86.82 o 
   1   7  21     7415.86     7296.10    137.56 o 
   2   7  21    17214.75    17352.77    213.04 o 
   3   7  21       81.05       98.99     31.59 o 
   4   7  21    13816.06    13525.72    212.12 o 
   5   7  21     1947.50     1772.52     89.67 o 
   6   7  21     1954.95     1917.34    107.95 o 
   0   8  21     4622.77     4627.63    155.86 o 
   1   8  21        1.90       -2.69     28.34 o 
   2   8  21      576.82      572.12     50.14 o 
   3   8  21      699.05      680.67     47.02 o 
   4   8  21       86.03       76.44     38.97 o 
   5   8  21       28.46       94.50     44.93 o 
   1   9  21     6083.28     6001.14    153.67 o 
   2   9  21    13666.88    13470.25    253.41 o 
   3   9  21        5.12        3.17     30.52 o 
   4   9  21    14559.98    14460.22    298.63 o 
   5   9  21     1570.86     1564.32    115.56 o 
   0  10  21      159.05      236.58     58.94 o 
   1  10  21      261.66      119.53     38.30 o 
   2  10  21      652.76      658.92     75.09 o 
   3  10  21      635.00      715.36     55.64 o 
   4  10  21       51.24       17.92     37.79 o 
   5  10  21      154.88      136.38     51.20 o 
   1  11  21     4464.60     4673.66    129.94 o 
   2  11  21    13377.28    12997.46    220.20 o 
   3  11  21       79.53      120.26     42.80 o 
   4  11  21    10821.46    11380.02    376.12 o 
   0  12  21     4113.51     4095.43    244.64 o 
   1  12  21      553.46      453.16     56.46 o 
   2  12  21     1879.36     1960.52     94.23 o 
   3  12  21      537.36      511.66     62.62 o 
   4  12  21      319.42      326.73     79.29 o 
   1  13  21     2824.33     2800.17    118.60 o 
   2  13  21     8852.09     8884.36    218.57 o 
   3  13  21       36.63       -4.74     51.28 o 
   0  14  21     7445.17     7594.73    300.27 o 
   1  14  21      270.38      228.25     60.35 o 
   2  14  21     2728.80     2639.91    153.36 o 
   1  15  21     2760.66     2844.27    192.53 o 
   0   0  22      447.51      347.15     74.18 o 
   1   0  22    16296.58    16492.91    267.37 o 
   2   0  22     4441.08     4366.13    137.17 o 
   3   0  22    68862.79    67462.17    728.15 o 
   4   0  22      953.21      937.23     87.56 o 
   5   0  22    10078.91     9675.23    235.78 o 
   6   0  22      487.23      543.09     84.34 o 
   1   1  22      433.13      439.81     36.76 o 
   2   1  22      992.58      974.94     52.98 o 
   3   1  22      164.12      183.15     31.39 o 
   4   1  22      821.79      878.48     48.77 o 
   5   1  22      247.55      239.46     41.10 o 
   6   1  22       11.08      -14.24     35.89 o 
   0   2  22     3544.22     3857.37    177.91 o 
   1   2  22     8848.41     8901.50    127.60 o 
   2   2  22      138.04      191.34     31.52 o 
   3   2  22    44233.66    43112.09    385.79 o 
   4   2  22      229.48      176.79     35.03 o 
   5   2  22    12429.83    11841.83    192.17 o 
   6   2  22      492.34      532.94     58.08 o 
   1   3  22      318.31      353.94     35.75 o 
   2   3  22      172.07      138.20     29.94 o 
   3   3  22      333.28      259.64     36.14 o 
   4   3  22       19.73       43.48     31.47 o 
   5   3  22      163.92      117.63     37.10 o 
   6   3  22       50.12       80.72     39.60 o 
   0   4  22      999.58     1048.60     76.90 o 
   1   4  22    10412.68    10806.04    164.91 o 
   2   4  22       33.48        6.61     27.07 o 
   3   4  22    42171.67    41532.54    396.26 o 
   4   4  22      102.05       69.95     45.47 o 
   5   4  22    18414.59    18038.89    251.95 o 
   6   4  22       18.10       34.61     40.59 o 
   1   5  22     4563.24     4205.77    102.76 o 
   2   5  22       61.09       80.64     31.39 o 
   3   5  22       20.45       68.76     29.90 o 
   4   5  22        2.67       70.67     35.52 o 
   5   5  22      735.27      798.12     67.32 o 
   6   5  22        0.19      -38.24     41.04 o 
   0   6  22      362.88      537.10     81.17 o 
   1   6  22     6221.58     6266.32    119.59 o 
   2   6  22      328.98      305.92     38.59 o 
   3   6  22    25147.99    24874.96    278.20 o 
   4   6  22       26.28       20.90     33.93 o 
   5   6  22    14114.91    14179.72    249.05 o 
   6   6  22       18.02      -23.15     46.84 o 
   1   7  22     6549.09     6402.08    138.00 o 
   2   7  22      136.19      142.56     34.02 o 
   3   7  22      302.75      246.81     38.62 o 
   4   7  22     1320.31     1281.36     73.04 o 
   5   7  22     2172.83     2011.13    102.51 o 
   0   8  22      318.79      284.41     66.61 o 
   1   8  22     3665.44     4084.73    127.32 o 
   2   8  22      871.89      808.40     58.32 o 
   3   8  22    14865.05    15104.77    194.85 o 
   4   8  22      636.38      684.26     60.60 o 
   5   8  22     7673.38     7361.57    184.72 o 
   1   9  22     2237.89     2292.77     87.45 o 
   2   9  22        0.00       94.22     38.26 o 
   3   9  22      207.85      169.39     37.54 o 
   4   9  22        0.53      -11.75     34.73 o 
   5   9  22     2196.10     2401.78    107.09 o 
   0  10  22      284.80      345.02     67.66 o 
   1  10  22     4633.33     5035.40    192.11 o 
   2  10  22      185.45      139.77     43.86 o 
   3  10  22    21971.07    22065.86    298.25 o 
   4  10  22       67.44       74.94     41.69 o 
   1  11  22     3190.81     2929.96    109.74 o 
   2  11  22       85.30       99.50     41.85 o 
   3  11  22        8.19       38.72     39.70 o 
   4  11  22       63.54      148.36     54.04 o 
   0  12  22       12.49       -8.16     66.53 o 
   1  12  22     3146.19     3119.35    115.59 o 
   2  12  22      127.46      119.81     47.66 o 
   3  12  22    21944.64    22752.34    352.39 o 
   1  13  22     6185.11     6216.60    194.69 o 
   2  13  22       30.65      136.09     56.85 o 
   3  13  22      299.83      176.41     66.44 o 
   0  14  22        1.96       38.97     88.47 o 
   1  14  22     3098.23     3287.71    187.02 o 
   2  14  22      135.79      183.99     70.60 o 
   1   1  23     7363.99     7433.38    122.48 o 
   2   1  23    15768.30    15534.47    201.97 o 
   3   1  23       44.64       32.60     27.61 o 
   4   1  23    24884.32    24054.67    254.09 o 
   5   1  23     3777.77     3607.73    119.33 o 
   6   1  23      811.34      771.21     87.28 o 
   0   2  23       16.53      124.86     65.62 o 
   1   2  23     1243.37     1280.92     53.69 o 
   2   2  23     1355.50     1450.41     63.31 o 
   3   2  23      145.08       92.10     30.20 o 
   4   2  23      675.08      686.57     51.33 o 
   5   2  23      305.48      291.43     43.65 o 
   6   2  23      538.44      462.12     56.26 o 
   1   3  23     7258.93     7318.00    131.49 o 
   2   3  23    19037.34    19185.12    218.52 o 
   3   3  23      478.65      474.45     43.47 o 
   4   3  23    22665.64    21937.09    272.33 o 
   5   3  23     1723.11     1598.96     74.44 o 
   6   3  23     1137.32     1118.74     82.23 o 
   0   4  23     3228.02     3586.72    149.31 o 
   1   4  23     1189.27     1397.53     69.80 o 
   2   4  23        2.72        1.15     29.45 o 
   3   4  23        8.31       21.78     29.52 o 
   4   4  23        3.32       -0.09     31.95 o 
   5   4  23      630.67      531.44     65.50 o 
   6   4  23      988.56     1021.25     86.56 o 
   1   5  23    14277.98    14096.92    203.15 o 
   2   5  23    21281.52    21245.35    248.78 o 
   3   5  23       26.85       12.65     29.78 o 
   4   5  23    25949.47    24873.81    319.12 o 
   5   5  23     3757.29     3808.86    120.69 o 
   6   5  23      850.65      708.46     71.25 o 
   0   6  23     8554.42     8789.70    272.17 o 
   1   6  23     1796.15     1676.90     69.66 o 
   2   6  23     1285.06     1279.64     62.76 o 
   3   6  23     1070.66     1002.84     58.55 o 
   4   6  23      379.20      362.69     48.91 o 
   5   6  23      289.33      205.37     49.60 o 
   1   7  23     2902.92     3201.64    100.89 o 
   2   7  23    14416.09    14526.21    211.41 o 
   3   7  23       55.63       75.92     33.34 o 
   4   7  23    17276.48    17383.50    265.72 o 
   5   7  23     1053.66      956.88     75.09 o 
   0   8  23      702.12      750.42     99.94 o 
   1   8  23      202.28      160.46     39.42 o 
   2   8  23     2053.26     2183.43     92.34 o 
   3   8  23      854.21      759.60     53.10 o 
   4   8  23      343.69      235.77     48.01 o 
   5   8  23       20.23       35.00     44.74 o 
   1   9  23     3729.04     3722.59    108.78 o 
   2   9  23    14453.38    14342.58    224.47 o 
   3   9  23      226.45      185.94     46.35 o 
   4   9  23    17182.35    17476.69    254.33 o 
   5   9  23     2080.85     2173.78     97.61 o 
   0  10  23     3869.88     4033.42    251.86 o 
   1  10  23      117.22      111.34     43.17 o 
   2  10  23      836.88      806.36     66.58 o 
   3  10  23      602.34      594.47     62.74 o 
   4  10  23      501.65      460.41     64.81 o 
   1  11  23     3035.82     3110.43    115.47 o 
   2  11  23     9480.62     9376.86    188.87 o 
   3  11  23      285.05      318.20     55.05 o 
   4  11  23    17267.62    17892.77    362.40 o 
   0  12  23     3224.76     2913.09    185.49 o 
   1  12  23       17.09       20.93     44.45 o 
   2  12  23     1345.69     1216.84     88.25 o 
   3  12  23     1555.55     1657.57    105.11 o 
   1  13  23     2549.82     2483.03    120.77 o 
   2  13  23     9995.80     9674.26    238.19 o 
   0  14  23     5727.44     6057.83    284.72 o 
   1  14  23      277.58      259.67     66.42 o 
   0   0  24    46737.41    49586.81    873.80 o 
   1   0  24     9012.53     8686.75    185.62 o 
   2   0  24     4865.91     4920.86    154.39 o 
   3   0  24    18169.72    18025.96    363.36 o 
   4   0  24     4356.38     4423.50    138.33 o 
   5   0  24     7388.33     7554.33    233.13 o 
   6   0  24    14816.47    14201.42    369.96 o 
   1   1  24     2148.70     2213.53     71.19 o 
   2   1  24        3.15       49.90     30.31 o 
   3   1  24        0.89       13.91     29.43 o 
   4   1  24      235.13      179.62     39.06 o 
   5   1  24      365.73      301.63     48.14 o 
   6   1  24       82.41      101.22     46.28 o 
   0   2  24    28520.75    29429.40    464.40 o 
   1   2  24     2568.06     2715.05     80.29 o 
   2   2  24    15033.70    14937.36    199.78 o 
   3   2  24    12355.22    12295.81    176.41 o 
   4   2  24     3411.44     3329.85     95.41 o 
   5   2  24     4761.22     4582.42    115.67 o 
   6   2  24    11349.20    11315.67    215.18 o 
   1   3  24      252.19      268.13     38.97 o 
   2   3  24        5.89      -28.66     32.85 o 
   3   3  24       34.53       -2.65     30.05 o 
   4   3  24       16.42       56.13     32.50 o 
   5   3  24       33.57       53.24     39.73 o 
   6   3  24       13.50       53.97     42.34 o 
   0   4  24    32700.84    32808.98    555.47 o 
   1   4  24      898.17      821.27     66.19 o 
   2   4  24    17025.92    17002.86    229.10 o 
   3   4  24    10454.44    10426.05    169.75 o 
   4   4  24     2912.24     2784.50     87.93 o 
   5   4  24     2895.33     2969.23    120.36 o 
   1   5  24      295.21      299.41     43.27 o 
   2   5  24      651.07      628.78     62.06 o 
   3   5  24       29.34       28.49     34.15 o 
   4   5  24     1159.61     1083.75     71.52 o 
   5   5  24      688.63      653.54     70.11 o 
   0   6  24    30210.71    31439.54    544.87 o 
   1   6  24     1204.86     1101.92     61.27 o 
   2   6  24     1821.19     1757.66     83.79 o 
   3   6  24     9419.15     9231.13    159.95 o 
   4   6  24      437.51      322.48     51.41 o 
   5   6  24     2888.27     2820.39    117.46 o 
   1   7  24      655.61      514.59     53.12 o 
   2   7  24      810.73      897.19     62.14 o 
   3   7  24       77.45       76.86     34.82 o 
   4   7  24     1134.41      991.45     70.92 o 
   5   7  24      554.37      590.73     67.58 o 
   0   8  24    20666.26    20534.63    583.50 o 
   1   8  24     1291.78     1253.60     73.03 o 
   2   8  24     2263.84     2416.39    133.62 o 
   3   8  24     5869.52     6139.82    121.95 o 
   4   8  24      408.91      316.79     51.97 o 
   5   8  24     2510.82     2272.75    107.22 o 
   1   9  24      340.82      330.82     55.69 o 
   2   9  24      508.26      460.95     56.75 o 
   3   9  24      194.02      149.70     47.07 o 
   4   9  24     1891.22     1900.43     90.59 o 
   0  10  24    21961.05    21577.01    485.68 o 
   1  10  24     1815.18     1926.63    119.23 o 
   2  10  24     4078.89     4015.42    127.16 o 
   3  10  24     4462.94     4327.32    132.96 o 
   4  10  24     1664.50     1710.70    150.94 o 
   1  11  24     1181.28      917.89     82.73 o 
   2  11  24     3544.05     3573.40    135.51 o 
   3  11  24        0.62       54.00     50.26 o 
   0  12  24    14923.01    15632.77    455.95 o 
   1  12  24     1820.58     2042.29    132.83 o 
   2  12  24     2239.66     2357.54    213.62 o 
   3  12  24     6039.82     6552.03    186.76 o 
   1  13  24      903.94      777.06     80.76 o 
   2  13  24     4048.91     4228.10    165.23 o 
   1   1  25    32434.94    33302.34    353.69 o 
   2   1  25     3555.23     3423.51     92.80 o 
   3   1  25      562.27      642.85     67.56 o 
   4   1  25      969.11      917.20     59.69 o 
   5   1  25    12211.90    12043.62    204.76 o 
   0   2  25     4825.70     5251.53    170.54 o 
   1   2  25        8.61        4.25     30.67 o 
   2   2  25       21.23       57.40     30.94 o 
   3   2  25     1072.44     1020.93     62.75 o 
   4   2  25       47.73       27.05     33.70 o 
   5   2  25      278.01      248.67     48.27 o 
   1   3  25    34631.44    35471.48    468.43 o 
   2   3  25      107.00      166.58     39.43 o 
   3   3  25      423.91      400.33     54.04 o 
   4   3  25       45.19       59.89     32.85 o 
   5   3  25     9221.98     8850.18    183.72 o 
   0   4  25     1610.71     1854.27    144.88 o 
   1   4  25      482.73      431.42     49.58 o 
   2   4  25        6.81       -4.35     30.84 o 
   3   4  25     1017.09     1078.66     64.31 o 
   4   4  25        0.34      -17.58     32.64 o 
   5   4  25      984.86     1076.40     77.63 o 
   1   5  25    30815.79    30674.53    349.24 o 
   2   5  25      466.69      486.80     54.77 o 
   3   5  25       46.80       69.93     35.12 o 
   4   5  25       32.94      112.66     39.65 o 
   5   5  25    11367.07    11049.77    279.44 o 
   0   6  25       27.53       69.23     67.05 o 
   1   6  25     2108.49     2237.46    121.59 o 
   2   6  25       15.39       20.93     38.36 o 
   3   6  25     2911.69     2883.94     94.79 o 
   4   6  25      352.79      290.06     47.52 o 
   5   6  25     1132.47     1182.03    106.95 o 
   1   7  25    22811.66    24041.04    353.57 o 
   2   7  25      272.86      215.33     48.78 o 
   3   7  25      118.20       71.78     38.60 o 
   4   7  25      678.38      668.97     61.13 o 
   5   7  25     8350.83     8254.96    188.84 o 
   0   8  25       37.81       70.34     68.09 o 
   1   8  25      826.74      743.24     71.80 o 
   2   8  25      285.43      291.73     51.59 o 
   3   8  25     1147.91      964.99     65.56 o 
   4   8  25       40.31       64.65     40.56 o 
   1   9  25    19076.21    19578.95    270.94 o 
   2   9  25        7.42       62.30     54.40 o 
   3   9  25      598.33      695.86     66.88 o 
   4   9  25      307.64      296.11     50.63 o 
   0  10  25       22.58      124.12     79.02 o 
   1  10  25      590.39      423.62     58.68 o 
   2  10  25       47.07       68.21     47.68 o 
   3  10  25     2833.68     2929.86    123.53 o 
   1  11  25    13686.66    13719.52    352.76 o 
   2  11  25      146.30      158.62     54.13 o 
   3  11  25      438.64      434.25     68.06 o 
   0  12  25       41.87        2.66     86.40 o 
   1  12  25      370.06      233.10     63.68 o 
   2  12  25        7.49       24.96     54.90 o 
   1  13  25     9264.66     9858.85    583.58 o 
   0   0  26    45158.11    49391.46   1197.83 o 
   1   0  26      615.40      678.04     90.99 o 
   2   0  26    13326.70    12983.24    313.55 o 
   3   0  26     1826.85     1832.92    125.12 o 
   4   0  26     5123.25     4840.78    165.45 o 
   5   0  26     1413.64     1430.43    115.69 o 
   1   1  26      267.62      436.19     50.40 o 
   2   1  26     1220.49     1177.37     62.08 o 
   3   1  26        0.14      -11.45     30.94 o 
   4   1  26      447.66      433.84     52.45 o 
   5   1  26      190.03      164.39     48.31 o 
   0   2  26    34464.38    34892.51    677.08 o 
   1   2  26      543.34      579.51     53.80 o 
   2   2  26     8380.04     8377.56    146.13 o 
   3   2  26     4611.57     4659.51    129.99 o 
   4   2  26     2289.15     2321.32     92.65 o 
   5   2  26     2335.30     2363.84    102.34 o 
   1   3  26        4.93      139.77     41.13 o 
   2   3  26      379.04      413.14     49.48 o 
   3   3  26       12.26       27.42     33.44 o 
   4   3  26      165.35      164.44     40.73 o 
   5   3  26        2.19       11.44     41.57 o 
   0   4  26    21664.79    22372.31    436.47 o 
   1   4  26      558.94      574.83     64.19 o 
   2   4  26     6024.45     6152.49    151.54 o 
   3   4  26     5284.32     5116.00    148.89 o 
   4   4  26     1356.76     1321.76     70.47 o 
   5   4  26     2159.88     2084.22    104.73 o 
   1   5  26      207.14      206.63     48.04 o 
   2   5  26      296.02      239.28     54.68 o 
   3   5  26        1.71      -28.16     33.04 o 
   4   5  26      543.22      453.79     54.60 o 
   5   5  26       12.03       20.02     44.92 o 
   0   6  26    23527.74    24170.04    704.47 o 
   1   6  26      787.73      720.46     61.78 o 
   2   6  26     9383.66     9296.69    182.80 o 
   3   6  26     4092.09     4348.98    121.14 o 
   4   6  26     2864.12     2827.22    102.44 o 
   1   7  26     1307.74     1538.92     80.64 o 
   2   7  26     1983.22     1994.50     93.74 o 
   3   7  26        0.17       10.92     40.89 o 
   4   7  26     2448.77     2521.33    100.43 o 
   0   8  26    20407.13    20513.28    626.08 o 
   1   8  26      101.61       52.25     40.23 o 
   2   8  26     8011.50     8130.21    220.96 o 
   3   8  26     2889.87     2822.57    116.72 o 
   4   8  26     1164.06      999.87     73.93 o 
   1   9  26      657.05      684.04     76.33 o 
   2   9  26     2250.66     2232.19    105.47 o 
   3   9  26       62.66      126.46     48.73 o 
   0  10  26    18206.23    18539.99    456.42 o 
   1  10  26      217.14      254.59     55.31 o 
   2  10  26     6594.98     6949.54    180.28 o 
   3  10  26     2961.26     3161.40    131.75 o 
   1  11  26      925.48     1101.91     89.70 o 
   2  11  26     4950.17     5331.07    171.67 o 
   0  12  26    13436.99    13411.01    435.22 o 
   1  12  26      209.62      132.82     78.31 o 
   1   1  27    11580.98    11761.06    208.53 o 
   2   1  27    11882.82    12135.12    182.44 o 
   3   1  27      871.43      716.76     66.55 o 
   4   1  27    14303.48    13721.63    220.54 o 
   5   1  27     5979.79     6246.34    156.71 o 
   0   2  27      513.13      793.28     90.43 o 
   1   2  27      151.55      154.16     46.34 o 
   2   2  27      650.52      766.28     55.67 o 
   3   2  27     1828.23     1985.55     83.35 o 
   4   2  27        1.88      -31.87     36.86 o 
   5   2  27      178.74      158.39     49.91 o 
   1   3  27     6524.53     6727.50    174.21 o 
   2   3  27    10394.10    10579.82    224.64 o 
   3   3  27      553.39      475.95     51.33 o 
   4   3  27    12971.54    12659.53    206.82 o 
   5   3  27     3314.27     3394.18    122.92 o 
   0   4  27       18.82       72.76     54.74 o 
   1   4  27      527.87      531.28     71.38 o 
   2   4  27       51.12       47.15     40.65 o 
   3   4  27      857.63      889.70     77.86 o 
   4   4  27       69.53       36.29     41.86 o 
   5   4  27      259.60      279.80     55.68 o 
   1   5  27     8032.65     8613.72    200.05 o 
   2   5  27    13667.63    13532.91    238.17 o 
   3   5  27       10.88       -1.95     39.05 o 
   4   5  27    15198.37    15137.94    245.24 o 
   0   6  27      671.34      478.39     91.83 o 
   1   6  27      239.22      129.39     43.90 o 
   2   6  27      569.23      483.89     58.45 o 
   3   6  27     1029.98     1042.65     72.11 o 
   4   6  27      522.31      444.69     59.70 o 
   1   7  27     9405.80     9702.68    183.92 o 
   2   7  27    13527.40    13596.55    241.88 o 
   3   7  27      467.91      356.89     62.40 o 
   4   7  27    14795.91    15152.37    248.03 o 
   0   8  27     1522.51     1421.61    140.24 o 
   1   8  27      944.34     1001.11     70.90 o 
   2   8  27     1453.91     1678.44     97.77 o 
   3   8  27      649.20      723.77     76.26 o 
   1   9  27     5208.54     4837.91    255.04 o 
   2   9  27     5542.49     5491.43    189.14 o 
   3   9  27      779.37      665.76     75.47 o 
   0  10  27     2030.89     2213.24    196.71 o 
   1  10  27      296.03      200.18     67.05 o 
   2  10  27      365.84      436.37     66.74 o 
   1  11  27     5587.60     5616.60    224.23 o 
   2  11  27     5645.81     5555.95    479.58 o 
   0   0  28     1319.35     1525.29    181.23 o 
   1   0  28    10577.17    10704.20    281.99 o 
   2   0  28      227.12      146.91     54.13 o 
   3   0  28    28974.81    28411.16    634.38 o 
   4   0  28      319.02      279.49     83.01 o 
   1   1  28      546.62      661.82     63.95 o 
   2   1  28      126.29      149.57     37.38 o 
   3   1  28      118.98      120.93     41.03 o 
   4   1  28       40.02       75.16     43.90 o 
   0   2  28     1589.22     1784.26    128.76 o 
   1   2  28    11307.45    11595.09    225.64 o 
   2   2  28      220.29      192.17     42.62 o 
   3   2  28    22278.75    21732.82    282.53 o 
   4   2  28        6.43       -3.20     42.11 o 
   1   3  28       71.58      101.27     46.57 o 
   2   3  28       98.36      144.38     45.69 o 
   3   3  28       85.99      136.51     41.24 o 
   4   3  28       14.11      -37.18     41.28 o 
   0   4  28      291.05      261.76     81.90 o 
   1   4  28     5862.92     5937.75    164.13 o 
   2   4  28      449.45      390.75     75.40 o 
   3   4  28    19686.12    19672.68    282.93 o 
   4   4  28        8.00       -5.57     42.89 o 
   1   5  28       21.88       71.68     45.19 o 
   2   5  28      112.88      198.23     50.52 o 
   3   5  28        8.61      -41.04     41.04 o 
   4   5  28        0.22       83.66     47.07 o 
   0   6  28       72.13       89.42     73.32 o 
   1   6  28     2951.18     3135.17    129.69 o 
   2   6  28     1867.92     1977.60    104.28 o 
   3   6  28    29694.97    29616.46    427.03 o 
   4   6  28      714.75      693.28     68.11 o 
   1   7  28     1578.20     1898.28    104.34 o 
   2   7  28       36.16       73.19     48.22 o 
   3   7  28      281.09      317.38     64.15 o 
   0   8  28      372.61      436.36     98.58 o 
   1   8  28     3984.95     3637.16    172.69 o 
   2   8  28      540.70      488.95     75.05 o 
   3   8  28    17803.96    18258.23    329.83 o 
   1   9  28     2871.60     2820.82    171.96 o 
   2   9  28        0.37       33.64     49.57 o 
   0  10  28     1176.06     1374.31    168.89 o 
   1  10  28     3675.82     3935.66    198.41 o 
   2  10  28        2.20       52.31     51.34 o 
   1   1  29     1570.78     1486.25     95.19 o 
   2   1  29    14048.14    13829.93    219.97 o 
   3   1  29       60.40       29.77     38.46 o 
   4   1  29    14448.62    13861.98    245.44 o 
   0   2  29      303.56      310.88     75.34 o 
   1   2  29      314.56      392.75     65.90 o 
   2   2  29      103.86       57.63     43.34 o 
   3   2  29        5.89       32.22     37.56 o 
   4   2  29       23.37       52.86     47.70 o 
   1   3  29     1744.40     1635.97    116.18 o 
   2   3  29    16635.24    17028.53    276.45 o 
   3   3  29      169.96       86.60     46.26 o 
   4   3  29    12193.54    11951.32    226.81 o 
   0   4  29       73.67      132.38     68.39 o 
   1   4  29        5.78       27.79     51.51 o 
   2   4  29      757.84      638.21     71.12 o 
   3   4  29      689.58      738.87     68.04 o 
   4   4  29      298.58      296.44     62.58 o 
   1   5  29     1081.13     1112.00     93.44 o 
   2   5  29    18206.71    19120.66    301.35 o 
   3   5  29       68.35       64.53     51.70 o 
   4   5  29    13050.52    13274.20    282.74 o 
   0   6  29     1292.56     1149.72    152.79 o 
   1   6  29       97.28       42.62     52.67 o 
   2   6  29      810.62      744.44     77.34 o 
   3   6  29      378.24      391.57     66.72 o 
   1   7  29     1943.93     2058.54    191.77 o 
   2   7  29    16631.22    17088.14    319.37 o 
   3   7  29       87.00       36.12     54.95 o 
   0   8  29     4136.93     4299.97    359.17 o 
   1   8  29      175.72      183.00     71.63 o 
   2   8  29      253.06      270.08     60.72 o 
   1   9  29     2662.32     3117.57    179.21 o 
   2   9  29    12475.63    13235.66    262.62 o 
   0  10  29     6026.67     5610.54    492.73 o 
   1  10  29       83.08       65.13    244.54 o 
   0   0  30     7265.23     7119.00    439.05 o 
   1   0  30     4648.14     4682.54    192.69 o 
   2   0  30     6238.95     6299.43    227.65 o 
   3   0  30     8747.82     8951.79    248.26 o 
   4   0  30     1484.92     1494.54    221.59 o 
   1   1  30       58.86      112.15     51.07 o 
   2   1  30       11.50       44.32     46.13 o 
   3   1  30      132.36      169.85     45.94 o 
   4   1  30        9.03       37.07     46.13 o 
   0   2  30    17676.53    17908.51    391.65 o 
   1   2  30     2106.86     2095.54    114.97 o 
   2   2  30     5794.29     6046.01    158.26 o 
   3   2  30     9594.43     9602.70    203.58 o 
   4   2  30     1696.42     1764.37     96.95 o 
   1   3  30       52.70       71.90     60.28 o 
   2   3  30        1.91      100.77     46.88 o 
   3   3  30       32.40      -22.60     42.06 o 
   0   4  30    15510.34    15277.72    878.87 o 
   1   4  30     2840.67     3007.70    142.93 o 
   2   4  30     3941.19     4138.32    136.51 o 
   3   4  30    10148.48    10549.20    292.51 o 
   1   5  30      807.73      827.74     94.13 o 
   2   5  30      777.41      715.25     77.14 o 
   3   5  30        6.55       26.88     53.50 o 
   0   6  30     5451.03     5224.17    242.78 o 
   1   6  30     3413.63     3418.42    173.58 o 
   2   6  30     3354.77     3468.98    206.04 o 
   3   6  30     6107.39     6200.51    242.29 o 
   1   7  30     1350.37     1621.38    129.85 o 
   2   7  30      217.94      193.01     65.77 o 
   0   8  30    10636.27    10752.83    383.47 o 
   1   8  30     1453.38     1583.57    136.49 o 
   2   8  30     5030.82     5109.33    162.41 o 
   1   9  30     1430.30     1409.63    265.13 o 
   1   1  31    17065.40    18133.69    322.63 o 
   2   1  31      115.30      124.43     51.66 o 
   3   1  31      412.48      379.34     58.44 o 
   0   2  31      456.72      840.32    112.51 o 
   1   2  31      131.13       94.50     57.25 o 
   2   2  31        7.09      129.86     58.83 o 
   3   2  31       35.89       60.92     50.55 o 
   1   3  31    22975.85    23955.48    480.11 o 
   2   3  31      399.01      397.91     75.00 o 
   3   3  31      614.83      488.44     75.62 o 
   0   4  31       58.18      207.27     91.68 o 
   1   4  31      884.73      713.93     88.87 o 
   2   4  31       44.75       44.42     71.19 o 
   3   4  31      644.83      586.10    111.15 o 
   1   5  31    13888.48    14397.67    443.96 o 
   2   5  31     2422.33     2421.62    159.26 o 
   0   6  31      475.17      438.67    104.01 o 
   1   6  31      167.22      100.19     75.48 o 
   2   6  31        2.95        7.02     74.56 o 
   1   7  31    11729.75    12032.31    323.34 o 
   0   8  31       98.49       65.88     94.89 o 
   0   0  32    21164.05    20545.28    831.90 o 
   1   0  32      241.90      336.31    302.10 o 
   2   0  32     7309.40     7415.34    275.27 o 
   3   0  32      468.09      334.66    117.00 o 
   1   1  32        6.21      253.66     63.06 o 
   2   1  32        9.71       -3.04     56.37 o 
   3   1  32        4.50      -35.87     60.91 o 
   0   2  32    18062.34    18995.54    561.22 o 
   1   2  32     1118.41     1079.37     96.31 o 
   2   2  32     7425.32     7976.78    253.92 o 
   1   3  32      172.66      454.89     82.49 o 
   2   3  32        7.02       65.05     66.68 o 
   0   4  32    20946.16    21607.22    577.58 o 
   1   4  32      306.85      243.64     76.86 o 
   2   4  32     7646.00     8041.48    244.35 o 
   1   5  32       24.51      172.30     69.06 o 
   2   5  32      158.23      194.79     76.62 o 
   0   6  32    17690.39    19039.04    527.06 o 
   1   6  32      169.98      172.35     86.73 o 
   1   1  33     9952.80    11348.69    251.55 o 
   2   1  33     5919.21     5993.38    220.85 o 
   0   2  33      508.35      693.37    141.49 o 
   1   2  33       74.94       65.47     69.88 o 
   2   2  33      391.26      353.47     83.84 o 
   1   3  33     7344.45     7703.51    245.81 o 
   0   4  33      381.09      554.46    224.25 o 
   1   4  33      901.55     1153.08    130.42 o 
   0   0  34     1476.93     1504.51    257.05 o 
                                                 
